# Supplementary material for: Polysome Profiling in Liver Identifies Dynamic Regulation of Endoplasmic Reticulum Translatome by Obesity and Fasting
Source: PLoS Genet. 2012 Aug 23;8(8):e1002902. doi: 10.1371/journal.pgen.1002902 (PMC3426552; doi:10.1371/journal.pgen.1002902)
Supplement: Table S1 — (XLS) [file pgen.1002902.s001.xls]

## Sheet: Sheet1
Affy ID	Symbol	Description	OF#1	OF#2	ONF#1	ONF#2	ONF#3	LNF#1	LNF#2	LNF#3	LF#1	LF#2	P(OF vs ONF)	P(LF vs LNF)	P(ONF vs LNF)	log2(OF/ONF)	log2(LF/LNF)	log2(ONF/LNF)
1449844_at	Slco1a1	solute carrier organic anion transporter family, member 1a1	799.2	478.3	25.9	62.7	17.5	4563.9	4058.3	2189.7	33.9	639.3	0.0154802	0.0422489	0.00780853	4.17479	-3.42048	-6.67105
1420379_at	Slco1a1	solute carrier organic anion transporter family, member 1a1	2582.7	1437.6	134	37.6	153.5	9610.9	11322.7	7907.4	70.6	2572.6	0.0213651	0.0134199	0.000648971	4.21331	-2.8628	-6.47109
1416666_at	Serpine2	serine (or cysteine) peptidase inhibitor, clade E, member 2	587.5	681.3	41.6	62.8	64.7	1705.6	1920.1	1887.4	57.3	1454.1	0.000535892	0.13268	1.19882e-05	3.49248	-1.28202	-5.02692
1421075_s_at	Cyp7b1	cytochrome P450, family 7, subfamily b, polypeptide 1	2246	2236.3	688.4	836.3	895.1	15640.1	28484.4	29576.8	1176.3	9594.2	0.000370738	0.0615953	0.00604803	1.47431	-2.18964	-4.92873
1431044_at	Thoc1	THO complex 1	8.6	11.3	1.7	1.2	2.1	41.7	36.4	62.9	14	5.4	0.00437304	0.04209	0.00500294	2.57773	-2.2766	-4.81762
1421074_at	Cyp7b1	cytochrome P450, family 7, subfamily b, polypeptide 1	3537.1	4034.2	1322.1	1571.1	996.9	24057.5	37680.8	36393.3	2233.2	10967.4	0.00311341	0.0275054	0.00194272	1.5457	-2.30915	-4.65684
1456864_at	BC002059	cDNA sequence BC002059	29.6	74.5	1.5	2.4	2.6	14.9	60.5	61.7	1.2	25.2	0.0585934	0.232884	0.0475645	4.58635	-1.79166	-4.39865
1427249_x_at	Mup3	major urinary protein 3	251.7	107.7	26.7	18.5	3.1	335.2	302.3	202.2	35	100.9	0.0573415	0.0341121	0.00289087	3.48046	-2.04237	-4.11978
1440624_at	Ptprd	protein tyrosine phosphatase, receptor type, D	24.5	1.3	2.8	1.7	3.8	48.2	46.6	48.2	2.2	77.1	0.327455	0.792718	6.26644e-07	2.22115	-0.26566	-4.10676
1448261_at	Cdh1	cadherin 1	133.5	145.7	185.8	159	274.2	3337.5	4192.5	1915.3	166.9	866.7	0.236014	0.0606813	0.011476	-0.563678	-2.60696	-3.93159
1438331_at	Ypel2	yippee-like 2 (Drosophila)	9.5	11.4	7.1	12.9	7.6	63.5	96	184.6	22.8	32.6	0.651204	0.160372	0.0436101	0.183797	-2.04991	-3.64009
1460582_x_at		nonagouti	46.5	13.7	16.8	12.8	27.3	259.8	316.7	85.4	12.1	197.2	0.468148	0.381186	0.0444453	0.666297	-1.07608	-3.54011
1459939_at			41	68.9	3.4	6.9	12.2	92.1	84.6	77.6	7.9	21.9	0.0224463	0.00263147	9.49709e-05	2.87316	-2.50818	-3.49853
1441219_at			6.4	7.6	4.8	2.3	4.6	40.7	51.3	39	45.9	38.1	0.0708371	0.791011	0.000537306	0.843881	-0.0561431	-3.48499
1445746_at	Rad52	RAD52 homolog (S. cerevisiae)	9.5	3.1	2.3	13.2	3	46	55.6	102.2	8.2	60	0.980916	0.335649	0.0251753	0.030861	-0.994348	-3.46156
1452893_s_at	2310040A07Rik	RIKEN cDNA 2310040A07 gene	44	46.8	47.1	39.1	16.9	406.3	437.1	249.9	10.6	245.2	0.415551	0.132062	0.00490438	0.401682	-1.51064	-3.40657
1441000_at	EG237749	predicted gene, EG237749	2.7	65.4	1.7	8.1	2.9	35.7	53.9	39.4	4.1	2.7	0.294086	0.0117781	0.00276021	3.00779	-3.66073	-3.34447
1444562_at	Ube3c	ubiquitin protein ligase E3C	15.2	33.6	17.1	2.4	3.5	32.9	82.7	107.6	69.8	46	0.165849	0.617313	0.0411102	1.67021	-0.361739	-3.27863
1445595_at			85.5	56.8	15.3	3.3	4.1	52.5	69.5	87.2	22.2	19.6	0.0125438	0.0327693	0.00442782	3.23313	-1.73835	-3.20412
1457987_at	6030458C11Rik	RIKEN cDNA 6030458C11 gene	7.4	30.5	3.7	1.6	4.2	21	35.4	28.4	2	33.3	0.166247	0.468965	0.00405425	2.58116	-0.679434	-3.15806
1419893_at	D930048N14Rik	RIKEN cDNA D930048N14 gene	7.3	25.3	4.2	1.9	9.5	64.8	31.2	33.4	13.2	4.2	0.226207	0.0967189	0.0267131	1.64829	-2.30972	-3.05222
1428022_at	Lcn13	lipocalin 13	4786.4	6401.3	89.9	136.1	130.2	1312.1	883.8	660.1	91.2	1255.2	0.00281039	0.615455	0.0122167	5.55804	-0.499926	-3.00324
1424221_at	Susd4	sushi domain containing 4	316.6	303.1	169.3	79.8	145.6	971.9	1211.4	928.2	121.8	734.8	0.014543	0.0970681	0.000597546	1.23578	-1.27595	-2.97878
1456986_at	Zbtb16	zinc finger and BTB domain containing 16	3.4	70.7	0.9	9.9	10.6	38.8	62.8	64	14.3	45.4	0.323847	0.204873	0.00542127	2.37683	-0.886937	-2.95202
1420722_at	Elovl3	elongation of very long chain fatty acids (FEN1/Elo2, SUR4/Elo3, yeast)-like 3	11776.3	16035.3	3409.9	4875.8	355.8	27176.1	27792.2	11799.2	2159.7	13487.6	0.01809	0.167646	0.0229765	2.2713	-1.50827	-2.94979
1453864_at	Rdh14	retinol dehydrogenase 14 (all-trans and 9-cis)	19.7	48.9	20.8	2.6	7.7	86.6	43	106.1	53.8	37.9	0.161448	0.278736	0.0246494	1.72626	-0.776996	-2.92197
1439376_x_at			2.8	16.8	1.3	14.7	9.2	55.5	64.3	69.6	2.6	11.8	0.859034	0.00304009	0.000639658	0.222392	-3.13233	-2.90994
1447543_at	Wdfy1	WD repeat and FYVE domain containing 1	122.5	175.9	39.7	37.3	76.2	397.1	409.9	336.3	29.1	260.8	0.0315801	0.0810949	0.000220444	1.54679	-1.39461	-2.89972
1447294_at	Fbxw11	F-box and WD-40 domain protein 11	5.4	23.5	27.5	10.4	4.8	69.3	86.7	159.6	25.2	42.8	0.985651	0.144697	0.0331236	0.0217959	-1.62953	-2.88579
1460593_at	Susd4	sushi domain containing 4	229.2	418.4	126.3	83.1	89	775.6	968.5	428.2	30.4	547.1	0.053786	0.218567	0.0170036	1.70282	-1.32637	-2.8639
1458556_at	Tnrc6c	trinucleotide repeat containing 6C	23.2	11	2.8	1.5	6.4	25.2	24.8	27.8	2.1	6.4	0.0708551	0.00170501	0.000211797	2.26135	-2.60927	-2.86216
1442138_at	Gpr62	G protein-coupled receptor 62	12.9	62.9	4.8	2.1	7.9	20.4	44.3	42.8	44.4	8.7	0.177104	0.61565	0.0174342	2.94156	-0.43259	-2.86067
1449308_at	C6	complement component 6	3316.4	3352.3	629.9	1036.6	815.7	5662.9	7259.4	5093.8	789.5	4242	0.000488397	0.107568	0.0014156	2.01075	-1.25526	-2.8596
1431817_at	Adh6-ps1	alcohol dehydrogenase 6 (class V), pseudogene 1	43.4	67.7	109.9	111	37.3	471.4	819.1	578.1	102.7	145.8	0.420273	0.0336096	0.00708553	-0.631668	-2.32568	-2.8554
1429511_at	4933402E13Rik	RIKEN cDNA 4933402E13 gene	27.8	36.1	3.6	2.2	12	46.1	29.1	53	4.3	40.4	0.0139279	0.299295	0.00891278	2.4289	-0.935087	-2.84845
1435119_at			29.1	46.6	3.7	7.6	13.2	37.5	67.8	70.4	3.9	25.8	0.028098	0.0706636	0.00989656	2.21247	-1.97962	-2.84226
1419334_at	Ctla4	cytotoxic T-lymphocyte-associated protein 4	67.9	17.7	25.1	3.8	5.9	96	71.8	79.3	5.9	53.1	0.228041	0.0762677	0.00199064	1.88349	-1.48135	-2.82794
1458173_at	Centd1	centaurin, delta 1	19.7	29	3.1	6.9	2.9	22.1	38.9	27.9	29.8	4.4	0.0137773	0.352055	0.00764238	2.50151	-0.793225	-2.78481
1427472_a_at	C8b	complement component 8, beta subunit	2126.3	2264.7	1282	1918.3	877.9	9482.8	11565.3	6698.2	2740.1	4092.4	0.124145	0.0537879	0.00543064	0.69158	-1.43685	-2.76629
1445054_at	Foxn2	forkhead box N2	49.5	82.5	6.7	15.8	7.3	53.7	71.3	74	6.9	62.6	0.0223511	0.252088	0.00129565	2.73212	-0.932721	-2.73938
1445755_at	Eya2	eyes absent 2 homolog (Drosophila)	35.9	22.8	18.5	2.7	9.1	61.9	89.3	50.5	46.4	6.9	0.0871091	0.147721	0.00995821	1.53901	-1.33504	-2.73482
1457984_at	Crh	corticotropin releasing hormone	5.6	60	2.2	2.2	5.7	13	23.2	28.8	3.9	8.6	0.243492	0.0894634	0.0185143	3.2843	-1.79355	-2.68608
1418872_at	Abcb1b	ATP-binding cassette, sub-family B (MDR/TAP), member 1B	21.3	59.7	5.5	20.5	13.1	75.2	109.1	65.2	31.6	15.8	0.171779	0.0464407	0.00738777	1.63572	-1.81112	-2.6738
1435271_at	Irf3	interferon regulatory factor 3	9.3	42.2	17.9	11.1	23.7	83.7	163.2	88	73.7	92.1	0.577323	0.460399	0.0225885	0.551732	-0.429324	-2.66786
1424739_at	4932432K03Rik	RIKEN cDNA 4932432K03 gene	34.6	15.5	24.4	2.8	13.3	67.8	64.4	119.6	30.6	4.8	0.361222	0.0769123	0.0204186	0.891851	-2.24549	-2.63628
1433311_at	D530031A16Rik	RIKEN cDNA D530031A16 gene	7.5	24.1	4.4	4.2	26.3	48.5	67.2	87.7	31.9	109.9	0.737024	0.9301	0.014097	0.44166	0.0645004	-2.54302
1430161_at	Dlst	dihydrolipoamide S-succinyltransferase (E2 component of 2-oxo-glutarate complex)	12.7	9.9	15.1	6.8	9.5	62.1	48.3	72.6	36.7	41.1	0.818213	0.0963771	0.00246464	0.110521	-0.649039	-2.54301
1444170_at	6030446N20Rik	RIKEN cDNA 6030446N20 gene	47.2	33	12	5	29.9	72.8	109.8	90.4	42.2	5	0.111266	0.0410477	0.00440845	1.35898	-1.94708	-2.54124
1445650_at			16.6	33.6	2.6	23.4	19.3	93.8	69.4	93.1	50.7	39	0.406099	0.0364343	0.00234978	0.733139	-0.929691	-2.50025
1441627_at	Ebf1	early B-cell factor 1	36.7	11.5	6.8	18.9	20.7	119.5	73.4	68	86.7	92.7	0.488077	0.905635	0.0133992	0.639871	0.0446454	-2.4913
1428981_at	2810007J24Rik	RIKEN cDNA 2810007J24 gene	9943.1	5809.4	5962.1	4529.9	1878	18742.6	27328.2	22906.4	5732.8	18686	0.183852	0.159547	0.00237023	0.933698	-0.913165	-2.47927
1453848_s_at	Zbed3	zinc finger, BED domain containing 3	61.8	56.6	16.4	9	21.7	107.3	109.4	45.4	47	174.7	0.00345212	0.697001	0.028236	1.91483	0.343454	-2.47632
1439813_at	Sppl3	signal peptide peptidase 3	15.8	11	33.4	5.4	2.4	59.5	55.3	112.9	50.2	111.6	0.980962	0.889559	0.0415641	-0.0354488	0.0920398	-2.46642
1459431_at	Nfia	nuclear factor I/A	37	10	2.5	19	19.4	62.1	81.9	80.7	33	94.9	0.483256	0.685308	0.00195545	0.785522	-0.228021	-2.45783
1437130_at	EG432879	predicted gene, EG432879	21.2	6.2	2.7	8.7	6.8	29.7	29.7	40.4	9.4	7.8	0.295537	0.0130238	0.00240217	1.1752	-1.95167	-2.4551
1455618_x_at	Tspan33	tetraspanin 33	806.4	1332	392.8	451.7	455.2	2632.1	2780.7	1679.3	563.2	1723.4	0.0486506	0.143948	0.0050369	1.30332	-1.04805	-2.44803
1445201_at	Zfp53	zinc finger protein 53	6	21.3	2.2	2.4	22.6	34.5	48.4	63.9	11.9	33.5	0.690133	0.149331	0.0213592	0.590257	-1.10813	-2.43217
1457673_at	6820431F20Rik	RIKEN cDNA 6820431F20 gene	56.6	3.9	19.1	16.7	26.2	102.5	91.2	138.2	43.5	48	0.664311	0.0385433	0.00338756	0.549629	-1.27394	-2.42041
1428739_at	2310040A07Rik	RIKEN cDNA 2310040A07 gene	117.7	180.5	135.3	139.9	166.1	848.9	1052.8	446.8	126.7	595.8	0.944546	0.240423	0.023464	0.019483	-1.11571	-2.41191
1459792_at			103.6	40.9	17.8	16.3	16.1	64	138.2	64.2	21.5	91.1	0.0980753	0.486883	0.0433741	2.11027	-0.657425	-2.40783
1443982_at	Rgnef	Rho-guanine nucleotide exchange factor	17.4	67.7	23.9	2.8	8.7	74.5	61.3	51	36.4	52.1	0.229292	0.186254	0.0055078	1.85037	-0.492783	-2.39967
1425107_a_at	Lifr	leukemia inhibitory factor receptor	1982.8	1671.5	1862.1	2185.3	920.4	10513.6	10678.7	4944.2	3012	2686.6	0.756177	0.0952947	0.0213811	0.14195	-1.61242	-2.39539
1457814_at	Nsmce2	non-SMC element 2 homolog (MMS21, S. cerevisiae)	6.9	3	4.5	10.9	8.3	42.9	41.5	40.2	22.6	38.1	0.370176	0.152535	7.55158e-05	-0.674424	-0.452573	-2.39435
1420836_at	Slc25a30	solute carrier family 25, member 30	4066.5	2936.4	1550.8	2098.6	1448.9	8573.5	6097.7	12044.4	738.3	6783.4	0.0357652	0.202814	0.0142627	1.0429	-1.24359	-2.38959
1439222_at	Morc2b	microrchidia 2B	44.1	100.9	31.3	12	9.1	137.3	62.9	71.9	48.2	94.3	0.0964999	0.615259	0.040168	2.05338	-0.348213	-2.3765
1445503_at	Gm715	gene model 715, (NCBI)	22.9	41.6	3.2	4.5	27.1	56.9	73.1	49.3	59.4	53.6	0.189177	0.749001	0.0100022	1.47517	-0.0810902	-2.36522
1447151_at	4930519N13Rik	RIKEN cDNA 4930519N13 gene	4.7	96.5	31.5	2.5	18.1	87.4	111.4	67	31.7	69.9	0.422658	0.181955	0.00967478	1.54282	-0.802478	-2.35099
1426161_at			35.6	5.9	14.8	2.3	16	77.1	47.6	43.3	2.9	12	0.491388	0.0413363	0.0173442	0.911243	-2.91011	-2.34356
1444993_at	Rnf32	ring finger protein 32	3.4	40.2	9.2	19.4	7.6	71.7	60.9	51.1	20.1	42.3	0.550648	0.0763079	0.00216845	0.853301	-0.972771	-2.34329
1458868_at	Atp1a1	ATPase, Na+/K+ transporting, alpha 1 polypeptide	23.7	4.6	4.6	3.3	7	30.5	24	20.8	21.5	26	0.294917	0.760697	0.00273732	1.51045	-0.0797599	-2.33734
1448076_at	Ctr9	Ctr9, Paf1/RNA polymerase II complex component, homolog (S. cerevisiae)	35.6	36.5	10.3	4.8	20.9	66.7	48.3	62	38.7	54.5	0.0291961	0.272279	0.00294175	1.58696	-0.340385	-2.29768
1447811_s_at	Amigo1	adhesion molecule with Ig like domain 1	89.5	178.4	48	57.5	16.9	181.2	124.3	292.4	105.2	298.2	0.084909	0.981643	0.0356565	1.71505	0.0172694	-2.2883
1425315_at	Dock7	dedicator of cytokinesis 7	42.2	42.8	2.7	12	24.6	45	50.9	95	8.8	85.3	0.0370934	0.668302	0.0410693	1.6979	-0.435588	-2.28022
1459001_at	Vps33a	vacuolar protein sorting 33A (yeast)	5.7	58.9	1.9	29.3	4.6	58.8	59.4	55.1	4	4.1	0.437498	7.41829e-05	0.00653518	1.43654	-3.83424	-2.27524
1443138_at	Sult5a1	sulfotransferase family 5A, member 1	13.7	36.8	20.3	18.2	13.9	74.3	69.7	108.4	63.5	70.3	0.448288	0.359312	0.0056998	0.531679	-0.330671	-2.26807
1453785_at	Taz	tafazzin	38.3	44.5	31.6	2.8	3.8	61.6	60.4	60.9	65.6	32.7	0.103879	0.406541	0.00694763	1.70102	-0.310829	-2.25941
1441459_at			14.4	30.4	1.9	13.7	6	33.9	20.6	48.3	7.7	60.6	0.133993	0.996146	0.03601	1.63743	-0.00492028	-2.25074
1443208_at	Gpr137b	G protein-coupled receptor 137B	38.5	58.9	5.5	5.9	21.8	50.3	55.8	51.6	7	2.8	0.0352867	0.00037621	0.00179137	2.1377	-3.42329	-2.24793
1449109_at	Socs2	suppressor of cytokine signaling 2	147.2	188.4	313.3	429.8	709.9	1855.5	2539.1	2496.9	140.5	928.9	0.1299	0.0231142	0.00193558	-1.52926	-2.10305	-2.24578
1458280_at	Ascc2	activating signal cointegrator 1 complex subunit 2	78.7	138.2	56.3	47.2	23.8	211.5	267.1	119.2	18.2	28.4	0.080819	0.0511516	0.0238423	1.35376	-3.0963	-2.23143
1444438_at	Cib3	calcium and integrin binding family member 3	24.4	39.6	13	28.7	8.3	55.9	93.3	82.9	55.7	59.3	0.214632	0.262891	0.00887103	0.941106	-0.42815	-2.21475
1459352_at	2410003P15Rik	RIKEN cDNA 2410003P15 gene	1.4	43.3	10.1	24.2	4.7	62.7	53.5	60	28.2	30.1	0.626898	0.00375731	0.00205546	0.781763	-1.01068	-2.17567
1419095_a_at	Apom	apolipoprotein M	6792.4	12739.8	7673.1	7587.6	4501.3	21128.1	27409.1	39285.9	11692.7	28775.9	0.307786	0.405768	0.013899	0.568088	-0.532835	-2.15187
1442296_at	Wdr75	WD repeat domain 75	26.2	70.2	2.3	11	26.5	46.5	73.3	56.9	52.7	21.2	0.159675	0.250918	0.0123257	1.86123	-0.672693	-2.15046
1421705_at	Scn3a	sodium channel, voltage-gated, type III, alpha	31.7	54.9	3.6	2.2	14.5	17	42.1	30.4	13.1	23.5	0.0353854	0.337668	0.0486364	2.67785	-0.705082	-2.14041
1417151_a_at	Ntsr2	neurotensin receptor 2	7.5	64.4	18.6	34.8	15.5	100.1	121.6	77.5	50.7	13.2	0.605415	0.0515935	0.00548172	0.64645	-1.64226	-2.11853
1436912_at	Cacnb4	calcium channel, voltage-dependent, beta 4 subunit	33.2	35.7	7.8	26.7	2	44.7	66.3	46.6	16.4	5.3	0.104614	0.0239987	0.0165127	1.50157	-2.27554	-2.1103
1446055_at	BC003324	cDNA sequence BC003324	27.7	12.5	10	25	8.1	56.9	56	72.9	8.8	38.3	0.566444	0.0607815	0.00342477	0.48447	-1.39499	-2.10799
1428640_at	Hsf2bp	heat shock transcription factor 2 binding protein	20.7	55.1	17.7	44.7	11.4	154.8	94.7	66.1	58.2	146.2	0.52184	0.953176	0.0453705	0.62354	-0.0417395	-2.0964
1430878_at	2210406H18Rik	RIKEN cDNA 2210406H18 gene	32.7	17.1	5.6	20.8	8	59.4	31.7	54.8	8	54.1	0.20889	0.45281	0.0191178	1.1187	-0.647352	-2.0845
1437073_x_at	AV025504	expressed sequence AV025504	4011.2	2453.8	1314.5	1830.6	2632.7	6723.8	6609.2	11158.6	594.2	5625.9	0.185295	0.157272	0.0156719	0.747093	-1.39231	-2.08369
1430328_at	Polr3f	polymerase (RNA) III (DNA directed) polypeptide F	65.5	48.2	10	23.7	20.2	44.4	69.4	113.5	86.2	35.2	0.0186806	0.672386	0.0486146	1.66184	-0.319867	-2.07624
1453006_at	Fgfbp3	fibroblast growth factor binding protein 3	53.7	15.6	3.1	21.6	3.1	46.4	46.1	23.8	25.8	34.2	0.21682	0.451519	0.0383227	1.90273	-0.369854	-2.06469
1418603_at	Avpr1a	arginine vasopressin receptor 1A	194.8	105.3	168.9	180.9	311.9	1118.6	1028.8	615.4	199	493.2	0.375277	0.086184	0.0123054	-0.555771	-1.41191	-2.06188
1427513_at	BC024137	cDNA sequence BC024137	256.6	296.4	250.4	241.1	113.3	927.7	1171.2	420.7	398.5	327.9	0.293785	0.194857	0.0472865	0.455784	-1.2094	-2.05866
1425234_at	Col20a1	collagen, type XX, alpha 1	116.6	37.4	14	34.1	34.5	158.3	76.7	105.8	62.8	116.8	0.206413	0.563995	0.0256295	1.48368	-0.339175	-2.04471
1443129_at			39.9	92.6	10.2	32.6	11.1	100.7	65.4	56.2	89.7	42.7	0.113547	0.770661	0.0219245	1.8826	-0.162642	-2.04415
1430152_at	Eps15	epidermal growth factor receptor pathway substrate 15	42	43.7	22	3.7	14.1	47.5	59	56.1	25.1	49.6	0.0230563	0.195828	0.00293705	1.69149	-0.537185	-2.03049
1441552_at	A430107P09Rik	RIKEN cDNA A430107P09 gene	6.9	42.5	2.3	34.9	4.9	56.6	51.8	62.6	11	63.1	0.612499	0.388528	0.0170196	0.815653	-0.621488	-2.0221
1456172_at	Txndc5	thioredoxin domain containing 5	55.9	26.5	55.7	28.1	11.2	89.1	106.4	189.2	48	91.1	0.666313	0.265611	0.0449034	0.379679	-0.882649	-2.01773
1443811_at	Prkg1	protein kinase, cGMP-dependent, type I	44.2	45.6	29.8	3.4	8.3	68.5	62.7	36	9.7	8	0.0593346	0.0361351	0.0312822	1.69857	-2.65479	-2.01039
1440263_at	Nrp	neural regeneration protein	82	80.2	7.7	28.7	17.7	70.7	43.6	102.8	101.5	74.2	0.00403862	0.569595	0.0402147	2.16904	0.279717	-2.00466
1418604_at	Avpr1a	arginine vasopressin receptor 1A	228	165	240.5	210.5	136.4	1102.4	744	508.1	229.2	398.2	0.988894	0.134981	0.028411	0.00514855	-1.323	-2.00301
1458182_at	Rbm18	RNA binding motif protein 18	66.1	105	19.3	56.5	37.2	136.6	161.8	153.1	10.4	191.6	0.0970171	0.520454	0.000980661	1.18348	-0.575408	-1.9984
1455579_at	Csn1s2a	casein alpha s2-like A	23.3	3	6.9	22.9	16.1	48.1	60.7	73.3	3.1	3.4	0.837944	0.00878236	0.0062419	-0.218469	-4.22318	-1.98816
1441869_x_at	Auts2	autism susceptibility candidate 2	34.8	46.8	10.1	22.9	4.6	40	52.6	56.4	36.2	8.9	0.0423551	0.109312	0.00720352	1.7028	-1.13915	-1.98651
1451934_at	H2-D1	histocompatibility 2, D region locus 1	22.4	46.3	27.6	16.3	9.8	65.4	89.4	57.9	40.7	59.9	0.236712	0.242734	0.00808038	0.940351	-0.495227	-1.98583
1436693_x_at	Slc35e4	solute carrier family 35, member E4	310.8	168.1	46.7	37.1	146.5	284.4	378.3	245.8	237.7	291.1	0.101974	0.531878	0.0127028	1.64117	-0.195802	-1.97997
1443639_at	Apcdd1	adenomatosis polyposis coli down-regulated 1	73.1	33.9	17.3	35.6	5.6	59.4	71.9	99.4	65.5	98.4	0.162597	0.813057	0.0174314	1.45606	0.0917604	-1.97951
1433007_at	5430430B14Rik	RIKEN cDNA 5430430B14 gene	17.6	104.1	26.6	2.9	23.6	52.4	74.1	82.2	12.6	55.4	0.289733	0.168068	0.0110768	1.78151	-1.03286	-1.97465
1460106_at	Hydin	hydrocephalus inducing	109.3	124.9	27.1	39.3	51.8	129.3	137.5	197.2	39.4	23.4	0.00566399	0.0222773	0.00693164	1.57147	-2.30033	-1.97289
1454342_at	C030007D22Rik	RIKEN cDNA C030007D22 gene	33.2	59.5	11	29.5	5.1	72	60.4	46.4	35.1	17.5	0.106604	0.0638752	0.0130877	1.6085	-1.18025	-1.97124
1427334_s_at	2810474O19Rik	RIKEN cDNA 2810474O19 gene	201.2	80	206.2	184.6	243.5	488.1	881.7	1113.9	171.9	374.2	0.254056	0.110824	0.0282956	-0.588606	-1.60029	-1.96925
1425763_x_at	Igh-VJ558	immunoglobulin heavy chain (J558 family)	48.6	136.3	33	99	65.1	322.6	142.4	304.2	115.4	103.9	0.559816	0.141738	0.0341614	0.49278	-1.22549	-1.96443
1442000_at	Gm1964	gene model 1964, (NCBI)	15.5	62.2	6.6	7.4	17.1	43.9	31.8	45.5	27.7	33.7	0.210576	0.205183	0.0054164	1.90596	-0.396117	-1.9624
1443678_at	Alms1	Alstrom syndrome 1 homolog (human)	79.4	10.2	38.5	22.8	30.5	119.9	130	107.2	69.3	8.2	0.62856	0.0456521	0.00038141	0.549967	-1.6191	-1.95976
1438611_at	Tuba3b	tubulin, alpha 3B	44.5	2.3	15.9	30.2	12.1	76.9	91.5	57	5.9	60.5	0.831651	0.180201	0.00814931	0.270452	-1.17827	-1.9534
1451418_a_at	Spsb4	splA/ryanodine receptor domain and SOCS box containing 4	32	118.9	83.8	178.1	42.4	550.2	340.6	270.6	169.2	261.5	0.699411	0.228212	0.0373431	-0.426939	-0.846147	-1.9323
1438916_x_at	6720401G13Rik	RIKEN cDNA 6720401G13 gene	40.5	43.6	36.1	9.3	10.6	54.2	84.7	74.8	30.8	31.6	0.130845	0.0409142	0.0137217	1.17164	-1.19101	-1.93209
1433530_at	Rpl41	ribosomal protein L41	30.3	19.7	31.6	15.4	8.6	90.5	57.2	63.2	46.6	67.9	0.550843	0.459763	0.0136399	0.431806	-0.296249	-1.9234
1423012_at	Syt7	synaptotagmin VII	82.8	104.6	34.9	8.7	44.4	91.9	110.5	131.1	18	35.9	0.0275826	0.0135151	0.00625809	1.67551	-2.04437	-1.92211
1433408_a_at	Mcm10	minichromosome maintenance deficient 10 (S. cerevisiae)	2053.1	2199.9	1999	1467.5	785.5	5161.3	6781.9	4126.7	1987.7	3902.8	0.218277	0.144012	0.00972489	0.585302	-0.862936	-1.91815
1440808_x_at	E430002D04Rik	RIKEN cDNA E430002D04 gene	121.9	78.7	13.6	47.5	94.1	164.2	216.9	204.9	97.5	24.3	0.250199	0.0292632	0.00707693	0.955156	-1.68142	-1.91677
1457039_at	Cecr2	cat eye syndrome chromosome region, candidate 2 homolog (human)	45.5	62.8	62.7	33.3	48	128.4	146.8	268.2	45.5	139	0.66167	0.273576	0.0407233	0.173927	-0.973431	-1.91595
1447753_at	Cdc37l1	cell division cycle 37 homolog (S. cerevisiae)-like 1	31.7	109.7	37.6	18.9	9.4	54.7	101.3	92.4	31.4	61	0.21369	0.187053	0.0211234	1.68639	-0.841738	-1.91431
1451460_a_at	Slc22a7	solute carrier family 22 (organic anion transporter), member 7	811.9	1104.5	829.6	722.7	348.3	2592.4	3238.6	1331.9	1029.4	308.3	0.23261	0.112106	0.0387109	0.596906	-1.83583	-1.91409
1420437_at	Indo	indoleamine-pyrrole 2,3 dioxygenase	15.5	76.9	9.3	6.3	31.2	44.8	51.5	79.6	53.5	79.9	0.308713	0.666067	0.03135	1.56635	0.185966	-1.91018
1424623_at	Serpinb5	serine (or cysteine) peptidase inhibitor, clade B, member 5	16.8	23.4	11.7	4.1	11.5	44.8	32.3	25.2	20.9	57.1	0.0731462	0.771003	0.0161398	1.14326	0.193702	-1.90583
1429565_s_at	Lce5a	late cornified envelope 5A	34.7	4.5	3.6	25.3	6.9	39.4	56.4	37.7	35.6	63	0.62757	0.732478	0.0224833	0.715857	0.147782	-1.89881
1448690_at	Kcnk1	potassium channel, subfamily K, member 1	42.5	13.6	16.3	57.7	24.2	102.4	119.8	142.8	44.9	152.1	0.826592	0.625239	0.00673295	-0.22276	-0.304738	-1.8941
1435667_at	Rims1	regulating synaptic membrane exocytosis 1	49.5	101.6	10.4	43.7	36.1	125.9	90.9	118.4	59.7	26.5	0.146821	0.0339794	0.00507865	1.32927	-1.3743	-1.89382
1453685_at	Nudt7	nudix (nucleoside diphosphate linked moiety X)-type motif 7	162.6	172.4	239.5	161.3	67.5	512.7	780.1	427.3	145.8	221.4	0.870557	0.0688175	0.0236584	0.101691	-1.64289	-1.87699
1447252_s_at	Mep1a	meprin 1 alpha	53.7	49.2	8.6	7.4	34.2	46.1	76	62.1	50.1	20	0.055721	0.194337	0.0220669	1.62045	-0.808824	-1.87551
1457570_at	A230001M10Rik	RIKEN cDNA A230001M10 gene	43.6	56.6	35.2	36.3	16	108.6	141.6	68.5	26.1	68.2	0.122095	0.157136	0.0253287	0.78049	-1.17191	-1.86484
1422218_at	P2rx7	purinergic receptor P2X, ligand-gated ion channel, 7	56.6	23.1	57.1	15.7	35.9	120.4	139.4	136	84.5	27.4	0.867033	0.0435702	0.00198069	0.137262	-1.2376	-1.86442
1444121_at			16	4.3	11.1	17.9	10.3	71	35.4	36.6	47.6	55	0.62023	0.827787	0.044104	-0.368087	0.105978	-1.86341
1442537_at			1526.1	1945.4	910.2	727.9	348.4	2293.2	3481	1453.3	779	1817.8	0.0270028	0.28352	0.0459739	1.39029	-0.891799	-1.86327
1445361_at	Ankrd12	ankyrin repeat domain 12	10.2	1.8	12.1	20.2	16	44.1	81.6	49.9	48.7	9.2	0.102878	0.25455	0.0233789	-1.42403	-1.0157	-1.8622
1433898_at	AV025504	expressed sequence AV025504	2561.3	1408.8	696	1101.1	1349.3	3384.3	3639.6	4406.9	324.4	2091.4	0.154863	0.0429311	0.00157733	0.920436	-1.65739	-1.86115
1427363_at	Myo10	myosin X	67.4	70.9	36.5	44.9	6.9	73.7	135.8	110.8	76.6	60.6	0.0763882	0.210578	0.0225055	1.23228	-0.638181	-1.85894
1437917_at	D530037H12Rik	RIKEN cDNA D530037H12 gene	19.7	2.9	18.8	8.5	6.7	39.3	32	51.9	25.7	42.2	0.99691	0.516332	0.0127246	-0.00424947	-0.274556	-1.8574
1436186_at	E2f8	E2F transcription factor 8	10.9	37	82.1	55	62.8	208.5	165.9	349.6	48.5	296.1	0.0577734	0.596178	0.0357187	-1.47622	-0.486104	-1.85671
1428012_at	C8a	complement component 8, alpha polypeptide	10452.9	8979.7	3664	6206.6	6794.3	19451.8	22931.8	17891.6	5623	8578.8	0.0546328	0.0099028	0.0012046	0.806629	-1.50053	-1.85475
1459155_at	AU015696	expressed sequence AU015696	32	36.5	12.3	13.7	20	50.7	58.6	56.8	9.6	63.6	0.0122898	0.424641	0.000285855	1.15943	-0.597174	-1.85235
1459440_at	Nav3	neuron navigator 3	1	3.7	0.6	1.7	22.9	25.9	31.9	33	16.8	1.1	0.566517	0.0465764	0.0448815	-1.83773	-1.75777	-1.84927
1446767_at	Bcl9	B-cell CLL/lymphoma 9	46.7	3.3	21.9	10.4	6	41.9	35.3	60.6	42.5	17.4	0.530314	0.322726	0.0206354	0.969546	-0.616985	-1.84716
1427191_at	Npr2	natriuretic peptide receptor 2	1369.2	1354.8	559.2	570.3	691.3	2653.8	1946.6	1936.3	1149.1	1727.4	0.000830846	0.142555	0.00286201	1.16612	-0.599286	-1.84399
1430640_a_at	Prkar2b	protein kinase, cAMP dependent regulatory, type II beta	10.5	32.3	28.6	24.1	18.2	47.3	104.8	101.9	20.4	6.3	0.820164	0.0632082	0.0322206	-0.143212	-2.66495	-1.84097
1430047_at	Brctd1	BRCT domain containing 1	0.7	4	6.4	14.1	11.1	38	39.8	34.3	28.6	2.4	0.0801449	0.116268	0.000630624	-2.16423	-1.26948	-1.82679
1442109_at	Fubp1	far upstream element (FUSE) binding protein 1	3.4	22.9	5.3	9.7	54.7	58.7	80.6	107.5	22.8	76.7	0.672919	0.316579	0.0494062	-0.821133	-0.725611	-1.82411
1459507_at			1	4.7	12	16.5	3.6	28.1	42.4	42	34.9	20.9	0.219389	0.316454	0.0113124	-1.90858	-0.426625	-1.80928
1445786_at	Braf	Braf transforming gene	51.2	27.5	5.8	3.8	7.1	18.6	26.3	13.5	9.7	32.9	0.0322711	0.86477	0.0224018	2.82148	0.129848	-1.80612
1441407_at	Rod1	ROD1 regulator of differentiation 1 (S. pombe)	9.8	29.6	17	9	25	39.2	58	81	30.9	2.7	0.794468	0.108488	0.0305919	0.212661	-1.822	-1.80493
1431091_at	Pygo1	pygopus 1	32.9	42.3	28	29.7	3.8	61.3	49.7	103.2	30.2	14.3	0.229081	0.109451	0.0495554	0.875109	-1.68212	-1.8003
1427196_at	Wnk4	WNK lysine deficient protein kinase 4	68.6	60.2	62.9	45.1	34.3	172.8	164.5	157.4	25	270	0.227375	0.861301	0.000240963	0.441159	-0.160876	-1.79762
1442777_at			27.9	25.7	15.9	13.4	9.7	32.5	62.1	40.4	29.6	4.5	0.0112636	0.154698	0.0239354	1.04372	-1.40015	-1.79141
1458215_at	C77070	expressed sequence C77070	60.3	61	20.4	18	15.8	48	46	92.1	44.7	57.2	0.000148167	0.617645	0.0436287	1.74718	-0.283962	-1.77971
1452463_x_at	Igk-V28	immunoglobulin kappa chain variable 28 (V28)	26.8	35.8	55.4	64.8	18.1	190.7	129.3	153.7	105.1	154.9	0.486771	0.415261	0.0080808	-0.558604	-0.2805	-1.77617
1446891_at	Als2cr13	amyotrophic lateral sclerosis 2 (juvenile) chromosome region, candidate 13 (human)	40	39.7	34	1.8	12.9	55.4	70.1	40.4	39.5	85.5	0.14814	0.747545	0.0375542	1.29562	0.176577	-1.76832
1460420_a_at	Egfr	epidermal growth factor receptor	2256.7	2372.1	764	1049.4	1255.7	3601.1	4462.2	2377.2	1152.1	2194.6	0.00641423	0.130062	0.0167668	1.17779	-1.05642	-1.7663
1437256_at	Dcun1d5	DCN1, defective in cullin neddylation 1, domain containing 5 (S. cerevisiae)	14.4	77.9	20.2	1.2	11.8	39.9	34.7	37.5	42	34.8	0.250684	0.775408	0.00991783	2.06011	0.0393544	-1.75553
1444151_at	Elavl3	ELAV (embryonic lethal, abnormal vision, Drosophila)-like 3 (Hu antigen C)	36.1	67	11.5	58.3	18.3	138	75.4	83	18.7	64.5	0.389205	0.158878	0.0473628	0.811793	-1.24793	-1.75033
1422762_at	Kif17	kinesin family member 17	162.4	217.9	47.1	67.5	96.2	181.3	258.5	266.5	142.6	85.5	0.0226873	0.0595896	0.00574945	1.43623	-1.04565	-1.74441
1457101_at			3.8	9.6	28.1	10.8	14.8	62.3	42	74.8	6.9	6.9	0.212221	0.0234395	0.0185092	-1.41773	-3.11306	-1.73777
1418733_at	Twist1	twist gene homolog 1 (Drosophila)	33.4	7.6	16.7	22.9	11.7	58.6	61.9	50.1	7	11.1	0.767029	0.00213674	0.00114038	0.261628	-2.65159	-1.73359
1457909_at	Dna2l	DNA2 DNA replication helicase 2-like (yeast)	60.9	20.5	10.3	53.5	17.9	92.5	62.3	116.6	20.4	189	0.597086	0.843144	0.037266	0.579655	0.210803	-1.73201
1420688_a_at	Sgce	sarcoglycan, epsilon	116.1	87.7	91.3	111.4	15.2	258.9	303.6	159.3	156.7	154.8	0.510239	0.220985	0.0314878	0.48845	-0.627404	-1.72793
1441956_s_at	Cutl1	cut-like 1 (Drosophila)	27.2	23.2	5.2	25	10	43.1	41.1	48.8	35.8	52.3	0.229431	0.969527	0.00841231	0.911191	-0.00924982	-1.72616
1454097_at	Zcwpw2	zinc finger, CW type with PWWP domain 2	49.9	22.9	51.1	6.4	9.1	68.8	93	58.5	27.2	5.7	0.551265	0.0345135	0.0444991	0.713379	-2.15835	-1.72588
1454510_at	2900034C19Rik	RIKEN cDNA 2900034C19 gene	56.8	9.6	14	10.6	59.1	102.1	89.7	85	84.4	76	0.855714	0.196493	0.0173238	0.250918	-0.202207	-1.72554
1436581_at	Ccdc39	coiled-coil domain containing 39	51.9	14.8	44.2	8.3	22.4	75.9	73.2	94.7	68.4	70.8	0.693526	0.275731	0.0106137	0.417684	-0.223576	-1.70266
1443970_at	Ntrk3	neurotrophic tyrosine kinase, receptor, type 3	82.9	101.7	36.3	20.1	77.6	149.3	175.4	111.4	99.4	110.1	0.132172	0.193431	0.0163185	1.04713	-0.472746	-1.70243
1447851_x_at	Atp10a	ATPase, class V, type 10A	54.8	34.9	5.3	32	10.6	47.8	55.4	52.6	45.3	20.2	0.110788	0.14473	0.0131313	1.49004	-0.665166	-1.7016
1456831_at	Arid5b	AT rich interactive domain 5B (Mrf1 like)	108.6	153.7	56.9	40.5	54.3	114.7	174.8	203	125.6	88.8	0.0209196	0.21464	0.0128298	1.37496	-0.614856	-1.6989
1427315_at	Tmed7	transmembrane emp24 protein transport domain containing 7	20.2	6.4	24.8	3.4	21.8	68.8	43.9	49.1	4	44.3	0.759724	0.195244	0.021106	-0.325539	-1.15915	-1.69421
1424211_at	Slc25a33	solute carrier family 25, member 33	1284.3	1606.1	591.5	732.2	746.6	1677.4	2002.5	3017.8	621.8	2450.1	0.0114933	0.4762	0.0192248	1.06639	-0.539572	-1.69383
1419096_at	Apom	apolipoprotein M	4873	6759.7	4853.3	4114	3056.5	12647.8	11506.9	14702.2	6730.4	11260.3	0.16017	0.152616	0.00112162	0.537256	-0.525957	-1.69228
1453959_at	1700065O13Rik	RIKEN cDNA 1700065O13 gene	47.8	27.5	22	13.5	56	113.8	77.8	103.8	88	14.3	0.723383	0.221614	0.0156654	0.303841	-0.944901	-1.69083
1451608_a_at	Tspan33	tetraspanin 33	523.2	669.9	412.5	414.3	350.6	1311	1531.1	951.3	473.1	664.7	0.0441845	0.0563022	0.00688084	0.604073	-1.15228	-1.68789
1443956_at	Zfp397	zinc finger protein 397	30.4	2.6	14.5	17.4	20.9	40.7	84.4	45	46.4	45.9	0.924127	0.598071	0.0494498	-0.0931094	-0.297018	-1.68777
1440357_at			162.1	21.3	44.3	111.6	63	201.3	261.2	240.4	110.7	126.3	0.769856	0.0158364	0.00376096	0.329684	-0.98347	-1.68305
1423933_a_at	1600029D21Rik	RIKEN cDNA 1600029D21 gene	8.6	82.2	60.8	4.7	29.3	89	128.3	86.9	113.9	33.8	0.716093	0.483422	0.0296723	0.522768	-0.457388	-1.68206
1454533_at	9430085L16Rik	RIKEN cDNA 9430085L16 gene	43.4	22.6	38.9	34.3	2.5	83.6	65.2	93.7	22	2.2	0.673278	0.0133553	0.0171612	0.387135	-2.73994	-1.67962
1445884_at	1110007A13Rik	RIKEN cDNA 1110007A13 gene	41.3	55.1	53.2	17.8	54.8	131.6	133.1	137.7	107.6	122.8	0.728085	0.0539871	0.00165008	0.200936	-0.219527	-1.6775
1429128_x_at	Nfkb2	nuclear factor of kappa light polypeptide gene enhancer in B-cells 2, p49/p100	142.1	253.6	27.2	91.5	109.4	204.1	258.7	264.2	195.2	152.3	0.103394	0.102458	0.00615713	1.3797	-0.47998	-1.67229
1438764_at	Anxa7	annexin A7	57	15.1	28	61.3	4	85.9	79.1	131.6	45.9	106.7	0.863894	0.520373	0.0443149	0.213085	-0.373801	-1.66857
1424882_a_at	Nt5dc2	5'-nucleotidase domain containing 2	154	111.1	19.1	96.9	9.7	146.8	115.3	137	17.6	340.8	0.103197	0.72832	0.0353412	1.66151	0.429783	-1.66677
1420835_at	Slc25a30	solute carrier family 25, member 30	1754.6	1145.3	622.1	1074.2	815.4	3304.9	1977.6	2570.3	303.8	1601.3	0.119096	0.0954699	0.0117888	0.792301	-1.45838	-1.64454
1440574_at	Rag1	recombination activating gene 1	50	83.9	33.8	29.5	29.9	100.3	125.2	64.1	85.3	51	0.0671382	0.35837	0.0212094	1.10772	-0.502314	-1.63566
1459975_at			29.4	84.4	22.1	33.6	31.1	111.3	94.7	62.8	39.6	142.6	0.27485	0.974096	0.0143748	0.975696	0.0239523	-1.63077
1432759_at	6330571C24Rik	RIKEN cDNA 6330571C24 gene	50.1	101.8	24.3	22.1	17	68.5	70	57.5	71.4	29.2	0.0669789	0.430143	0.000599651	1.84553	-0.377261	-1.6283
1446302_at	Ccbl1	cysteine conjugate-beta lyase 1	8.6	59.2	6.1	17.7	29.1	47.4	53.9	61.9	53.7	58.1	0.489592	0.808042	0.00943415	0.94298	0.0392416	-1.6253
1454757_s_at	D12Ertd647e	DNA segment, Chr 12, ERATO Doi 647, expressed	3016	3002.1	1752.2	3048.3	1925.5	6796.4	4548.2	9365.7	1308.4	5141.6	0.239783	0.207367	0.0324274	0.424522	-1.09801	-1.62253
1440034_at	Stam2	signal transducing adaptor molecule (SH3 domain and ITAM motif) 2	12.9	34.6	17.1	6	13.7	34.2	37.4	41.7	4.4	59.1	0.297505	0.789044	0.00292903	0.953184	-0.250357	-1.62237
1431182_at	Hspa8	heat shock protein 8	37.7	61.4	39.8	40.7	17.5	73.5	91.2	136.9	83.4	151.2	0.29054	0.665646	0.0289921	0.601066	0.222529	-1.62178
1429607_at	Trak2	trafficking protein, kinesin binding 2	46.4	61	41	28.6	34.9	87.9	125.2	107.5	9.3	41.8	0.0774684	0.02164	0.00315892	0.624454	-2.06442	-1.61727
1456487_at	Adcy1	adenylate cyclase 1	19.8	61.7	29.6	34.3	43.9	124.2	91.4	113.2	70.7	97.9	0.789779	0.213025	0.00218659	0.181477	-0.378643	-1.60885
1458126_at	Zmiz1	zinc finger, MIZ-type containing 1	46.6	49.4	58.5	50.2	20.8	112.8	102.4	176.9	37.1	50.5	0.765477	0.0650759	0.0279638	0.153117	-1.57726	-1.59827
1452451_at	Bean	brain expressed, associated with Nedd4	5.7	41.2	27.9	21.3	8.2	61.9	69.1	41.9	46.8	19	0.794826	0.192256	0.0182182	0.2935	-0.808816	-1.59082
1427660_x_at	Igk-V28	immunoglobulin kappa chain variable 28 (V28)	181.9	222.5	116.4	343.9	200.3	797.8	552	633.3	495.7	1055.3	0.849468	0.650833	0.010905	-0.123031	0.230404	-1.58591
1459361_at			9.4	2.1	4.2	9.3	16	34.2	20.5	33.7	1.5	43.4	0.488273	0.701894	0.0253093	-0.774119	-0.392368	-1.58333
1446430_at	Hectd2	HECT domain containing 2	18.9	59.9	37.3	41.3	5.9	77.9	102.2	71.6	65	63.1	0.630287	0.198453	0.0186989	0.484207	-0.389472	-1.57468
1443148_at	Hip2	huntingtin interacting protein 2	37.4	29.5	43.9	21.7	12.8	62.1	70.4	101	8.8	71	0.593711	0.265174	0.0262124	0.356115	-0.963999	-1.5745
1421713_at	Pramel1	preferentially expressed antigen in melanoma-like 1	75.4	107.1	29.5	41.6	49.7	129.2	81.1	149	92.2	22.3	0.0359281	0.188129	0.0193327	1.18024	-1.06488	-1.57257
1443668_x_at	C79407	expressed sequence C79407	29.9	32.3	29.7	3.7	16.8	44.7	63.6	40.9	8.8	45.1	0.236327	0.25622	0.0325526	0.89419	-0.883928	-1.57149
1419477_at	Clec2d	C-type lectin domain family 2, member d	218.8	157.2	209.1	138.4	27.4	260.2	447.5	403.2	178	222.4	0.445906	0.107565	0.033865	0.589189	-0.887253	-1.56715
1442258_at	Lonp2	lon peptidase 2, peroxisomal	74.6	72.7	101.2	19.1	18.9	105	151.3	155.5	61.7	125.8	0.497274	0.26383	0.0461322	0.666561	-0.550091	-1.56478
1436235_x_at	4833439L19Rik	RIKEN cDNA 4833439L19 gene	131.6	77.7	77.3	97.5	31.1	167.3	173.2	267.7	43.9	113.2	0.34686	0.0862564	0.0242605	0.608591	-1.3679	-1.5626
1418536_at	H2-Q8	histocompatibility 2, Q region locus 8	691.8	865.2	927.5	1533.2	854.4	3688.3	3651.8	2449.4	2316.9	2071.6	0.335216	0.138768	0.00939304	-0.505321	-0.572545	-1.56218
1418496_at	Foxa1	forkhead box A1	476.3	404.8	346.4	344.7	424.4	1481.6	993.4	818.3	317.9	840	0.209503	0.205222	0.022236	0.24465	-0.923061	-1.56184
1424352_at	Cyp4a12	cytochrome P450, family 4, subfamily a, polypeptide 12	12564.4	14716.8	7250	4717.5	1073.8	15110.5	14641.2	8690	7115.2	11322.8	0.0321245	0.329374	0.0363926	1.64978	-0.475027	-1.55958
1446847_at	0610010D24Rik	RIKEN cDNA 0610010D24 gene	52.5	84.7	4.1	23.5	41.4	76.3	77.1	49.9	63.3	53.7	0.0890552	0.49882	0.03294	1.57657	-0.212139	-1.55894
1438186_at	Pdlim5	PDZ and LIM domain 5	2.1	25.5	22.3	21.7	1.7	47.3	35.5	51.4	2.2	39.1	0.914908	0.20821	0.0235126	-0.142563	-1.11521	-1.55412
1449719_at	4930453N24Rik	RIKEN cDNA 4930453N24 gene	13.2	8.2	10.8	9	25	32.8	44	54.5	4.1	98.2	0.57733	0.850585	0.0231631	-0.480925	0.224902	-1.5513
1438584_at	1700014D04Rik	RIKEN cDNA 1700014D04 gene	94.6	92	59.3	43.7	23.1	101.1	145.9	122.5	62.3	31.6	0.0324793	0.0327822	0.00820473	1.15034	-1.39141	-1.55101
1416523_at	Rnase1	ribonuclease, RNase A family, 1 (pancreatic)	37.5	10.8	31.3	27.4	7.7	55.8	79.1	59.6	21.4	831.5	0.892376	0.317201	0.0141626	0.125802	2.71757	-1.55052
1426930_at	Brunol4	bruno-like 4, RNA binding protein (Drosophila)	20.9	42.3	20.9	3.5	14.6	42.5	37.2	33.7	26.5	18.6	0.1696	0.0410278	0.0120998	1.28141	-0.745259	-1.53987
1416001_a_at	Cotl1	coactosin-like 1 (Dictyostelium)	977.4	849.4	291.8	402.8	247.2	890.2	833.6	1013	203.4	812.5	0.00431725	0.186647	0.00104604	1.54079	-0.844769	-1.539
1448080_at	E2f8	E2F transcription factor 8	545.1	533.2	369	412.7	576	1295.9	880.4	1757.8	239	1723.4	0.365724	0.642888	0.0302443	0.252556	-0.418452	-1.53487
1447869_x_at	Rhobtb3	Rho-related BTB domain containing 3	77.9	8.6	78.9	53.1	82.5	295.5	170.6	152.4	113.1	73.9	0.394041	0.156416	0.0426951	-0.725243	-1.14077	-1.5278
1443613_x_at	Ascc2	activating signal cointegrator 1 complex subunit 2	17.5	112.5	46.7	78.3	121.9	206.1	304	196.7	77.8	154.2	0.727576	0.107779	0.0195806	-0.340453	-1.02221	-1.51738
1431256_at	5730446C15Rik	RIKEN cDNA 5730446C15 gene	58.4	30.8	59.7	23.1	17.1	87.8	125.5	71.7	27.7	77.3	0.612074	0.22205	0.04112	0.421522	-0.85561	-1.51241
1447882_x_at	Ddx54	DEAD (Asp-Glu-Ala-Asp) box polypeptide 54	32.7	85.2	77.6	16.2	25.2	94.8	134.2	109.9	98.4	91.2	0.583946	0.314089	0.0303864	0.571565	-0.252938	-1.5099
1423362_at	Sort1	sortilin 1	413.9	406.1	358.7	416.4	103.1	1011.2	936.6	545.5	381.2	558.6	0.415121	0.165334	0.0361546	0.486037	-0.822668	-1.50544
1443812_x_at	Prkg1	protein kinase, cGMP-dependent, type I	28.9	58.8	14.7	25.7	10.4	42.7	38.3	63.1	39.2	4.5	0.122286	0.205793	0.0249776	1.37271	-1.1364	-1.50417
1450717_at	Ang1	angiogenin, ribonuclease A family, member 1	2380.2	2137.9	2293.8	2952.8	5419	8360.5	8373.1	13430.6	3127.8	5276.8	0.369761	0.0861141	0.0284454	-0.654215	-1.25862	-1.49987
1450232_at	Birc4	baculoviral IAP repeat-containing 4	177.3	216.4	65.2	36.2	71.2	155.8	151.4	180	112.5	92.4	0.00622226	0.022113	0.00169624	1.77463	-0.664632	-1.49708
1423673_at	Ldoc1l	leucine zipper, down-regulated in cancer 1-like	86.5	77.5	13	55.3	40.2	107.3	121.3	77.6	80.6	92.1	0.0674395	0.427646	0.0210417	1.18096	-0.241244	-1.49678
1422751_at	Tle1	transducin-like enhancer of split 1, homolog of Drosophila E(spl)	673	689.3	968.5	1118.2	848	2311.5	2751.4	3196.4	692.9	1894.6	0.0605491	0.0787349	0.00266396	-0.522206	-1.0895	-1.49281
1443037_at	Nptn	neuroplastin	43.7	60.6	14.1	17.2	35.3	58.2	68.2	60.3	26.2	67.6	0.0665388	0.406563	0.00532638	1.23211	-0.4081	-1.48713
1447725_at	C030034E14Rik	RIKEN cDNA C030034E14 gene	24.6	36.9	28.5	20.1	25.5	74.5	66.8	66.3	57	4	0.35724	0.149097	0.000250759	0.316075	-1.18196	-1.48626
1420346_at	Asb12	ankyrin repeat and SOCS box-containing protein 12	46.6	26.9	4	29.9	17.9	59.8	44.2	41	25.5	58.7	0.206696	0.695649	0.0305088	1.08975	-0.199198	-1.48503
1437790_at	Eml5	echinoderm microtubule associated protein like 5	9.6	6.5	16.6	27.9	25.8	73.4	37.6	85.2	19.7	66	0.0448814	0.43811	0.0464034	-1.5415	-0.609995	-1.48073
1447019_at	Cmah	cytidine monophospho-N-acetylneuraminic acid hydroxylase	8.3	7.5	14.8	21.6	49.5	57.3	107.6	74.3	37.4	21.1	0.22763	0.0860055	0.0483656	-1.85777	-1.44675	-1.47749
1451788_at	F11	coagulation factor XI	924.4	636.6	847.2	779.3	656.4	1972.8	2958.8	1401.8	1205.2	302.2	0.889447	0.138525	0.0421011	0.0365654	-1.48596	-1.47211
1442114_at	Xab1	XPA binding protein 1	59.4	40.1	56.5	64.7	21.4	113.4	152.3	129.7	95.5	117.2	0.912628	0.223965	0.00842052	0.0657569	-0.30953	-1.47134
1460138_at	5730446C15Rik	RIKEN cDNA 5730446C15 gene	3.5	7.5	21.3	3.7	38.6	52.4	66.8	56.6	59.1	24.6	0.316522	0.317236	0.0268485	-1.94656	-0.485673	-1.46684
1441808_at	2410002I01Rik	RIKEN cDNA 2410002I01 gene	139.9	59.8	83	33.4	28.8	168.6	112.4	118.1	76.7	94.5	0.261839	0.142461	0.0273041	1.04476	-0.636105	-1.45871
1431287_at	Pcm1	pericentriolar material 1	25.7	28.5	28.4	25.3	9.1	42.1	76.1	54.3	36.1	70.4	0.486679	0.829628	0.0344925	0.372491	-0.11078	-1.45776
1423467_at	Ms4a4b	membrane-spanning 4-domains, subfamily A, member 4B	4.4	21.2	16	28.7	37.5	70.2	57.7	97.8	11.4	20.7	0.247835	0.0325736	0.0233243	-1.09803	-2.2288	-1.4572
1455274_at	a	nonagouti	123.7	79	86.1	41.1	34.1	173	171.2	97.5	32.2	122.6	0.174265	0.230471	0.0347303	0.914562	-0.927699	-1.45332
1442406_at	9230104K21Rik	RIKEN cDNA 9230104K21 gene	60.8	23.4	48.9	9.2	59.6	102.5	91.4	127.6	44.4	194.2	0.913219	0.846431	0.0221049	0.10174	0.154738	-1.4497
1432066_at	Dnaja3	DnaJ (Hsp40) homolog, subfamily A, member 3	12.4	82.6	29.3	45.2	23.4	75.7	101.9	89.8	51.2	66.9	0.626082	0.0775938	0.00480723	0.541581	-0.594028	-1.44962
1454855_at	Magi2	membrane associated guanylate kinase, WW and PDZ domain containing 2	30.2	54.1	15.2	23.5	35.3	72.2	75.5	54.4	36.6	35.8	0.230799	0.0347138	0.00823316	0.77297	-0.896045	-1.44947
1444946_at			4.1	46	56.7	2.5	42.9	88.1	74.4	115.9	40.1	96.1	0.753998	0.414613	0.0445644	-0.442138	-0.44647	-1.44718
1450713_at	Cspg5	chondroitin sulfate proteoglycan 5	154.8	138.8	124.6	93.8	157.1	430.9	359.4	229.8	261.9	189.9	0.439503	0.251638	0.0252009	0.230002	-0.589992	-1.44183
1445729_at	Sirt3	sirtuin 3 (silent mating type information regulation 2, homolog) 3 (S. cerevisiae)	74.6	59.3	44.6	32.9	42.6	78.4	92.2	155.3	50.9	128.5	0.0353988	0.683238	0.0457037	0.741882	-0.276287	-1.44019
1454552_at	4930456K20Rik	RIKEN cDNA 4930456K20 gene	54.3	62.3	20.3	23.9	28.1	46	91.1	58.8	72.1	59.3	0.00378289	0.983637	0.0388601	1.27446	0.00881038	-1.43805
1436753_at	Adck5	aarF domain containing kinase 5	1098.1	1528.9	841.4	975	620.3	2325.9	1955.7	2269.9	643.2	3025.2	0.0958308	0.723615	0.000896487	0.69345	-0.251712	-1.4269
1435599_at	BC020535	cDNA sequence BC020535	42.2	21.1	22	8.7	18.9	35	45.8	52.5	49.6	70.2	0.206893	0.223611	0.0126609	0.936828	0.430914	-1.42626
1422238_at	Usmg1	upregulated during skeletal muscle growth 1	50.1	53.7	39.3	32	33.3	59.7	99.2	121.2	80.9	97.4	0.0129266	0.871867	0.0320837	0.573886	-0.0666728	-1.42106
1435914_at	Ncor1	nuclear receptor co-repressor 1	36.7	62.7	26.8	37.1	6.5	65.1	52.5	70.9	27	55.2	0.181116	0.183873	0.0199772	1.08263	-0.612392	-1.42092
1431718_at	Kif15	kinesin family member 15	69	136.5	67.3	27.1	66.3	115.6	135	179.2	116.7	88.3	0.20424	0.221586	0.0175616	0.939731	-0.483079	-1.4193
1452339_at	Adamts7	a disintegrin-like and metallopeptidase (reprolysin type) with thrombospondin type 1 motif, 7	75.5	95.3	32.7	75.7	48.4	140.6	170.4	108.3	59.8	110.9	0.159904	0.167098	0.0161776	0.708345	-0.711557	-1.41906
1431276_at	9130019P16Rik	RIKEN cDNA 9130019P16 gene	67.8	78	48.8	8	36.1	87.2	103.4	56.7	78	17.3	0.0791637	0.312374	0.0477551	1.2352	-0.790752	-1.41251
1452828_at	Fbxo21	F-box protein 21	3349.3	3392.8	1674	1475.8	928.2	3316.2	2971.5	4566.9	1119.8	3139.2	0.00604598	0.225589	0.0133291	1.3103	-0.764757	-1.41237
1449146_at	Notch4	Notch gene homolog 4 (Drosophila)	65.4	60.1	58.3	21.6	19.1	82.2	93	88.3	23.1	62.8	0.16873	0.0611651	0.0136782	0.927149	-1.03211	-1.4123
1457240_at	Cdk9	cyclin-dependent kinase 9 (CDC2-related kinase)	107.9	80.4	58.9	69.3	20.8	110.8	135.8	149.9	40.1	145.7	0.131764	0.419105	0.0114909	0.922683	-0.508608	-1.41201
1457294_at	Tmtc3	transmembrane and tetratricopeptide repeat containing 3	44.7	110.1	25	25.2	51.8	111.1	72.9	84.9	87.6	83.5	0.20564	0.798437	0.0179594	1.1868	-0.0672675	-1.3985
1427544_a_at	Papola	poly (A) polymerase alpha	116.7	69.7	104.3	156.1	38.3	180.8	330.7	273.1	96.5	448.2	0.901585	0.94434	0.0430641	-0.0953329	0.058467	-1.39326
1437641_at	4930535B03Rik	RIKEN cDNA 4930535B03 gene	41	33.8	51	45.9	23.2	91.8	114.3	109.3	53.6	139.6	0.831491	0.813984	0.00399275	-0.0981635	-0.122125	-1.39295
1420913_at	Slco2a1	solute carrier organic anion transporter family, member 2a1	695.1	686.1	1031.1	1241	597.5	3290.6	2682.9	1559.3	985.3	1917	0.356527	0.248059	0.0454105	-0.469965	-0.791027	-1.39234
1457323_at	C030030A07Rik	RIKEN cDNA C030030A07 gene	48.8	53.2	29.6	31	5.5	47.7	72.8	52.3	36.7	27.7	0.0750743	0.0944397	0.0347346	1.21081	-0.839008	-1.38638
1459373_at	Epb4.1	erythrocyte protein band 4.1	30.7	88.1	29.5	39.5	70.3	127.5	112.9	121.5	61.5	62.6	0.659604	0.00175456	0.00464328	0.355302	-0.959125	-1.3774
1446146_at	EG666530	predicted gene, EG666530	29.6	34.7	28.2	31.1	5.3	63.6	65.6	38.3	25.5	11.5	0.394399	0.0581158	0.0459003	0.578247	-1.5936	-1.37456
1444119_at	B930006L02Rik	RIKEN cDNA B930006L02 gene	43.1	51.8	20.7	30.5	13.2	58.3	58.6	50	57.3	33.4	0.0369703	0.363518	0.00401559	1.14431	-0.294847	-1.37385
1418783_at	Trpm5	transient receptor potential cation channel, subfamily M, member 5	89.4	165.2	55.2	100.1	8.5	133.4	136.1	154.6	106.7	186.8	0.199404	0.873458	0.0334813	1.22126	0.0539185	-1.37247
1458281_at	Arsb	arylsulfatase B	76.3	105.3	46.3	44.4	45.7	150.6	111.7	90.2	30.3	117.7	0.0248637	0.354008	0.0151821	0.997883	-0.667064	-1.36978
1449816_at	Sult5a1	sulfotransferase family 5A, member 1	951	1070.4	489.7	451.6	252.3	1055.4	1230.9	790.6	435.2	804.2	0.0100029	0.155392	0.0131346	1.345	-0.726873	-1.36616
1451480_at	E2f4	E2F transcription factor 4	187.8	215.7	96.5	79.5	38.6	221.6	212.8	118.8	103	186	0.0130058	0.502835	0.0383649	1.49588	-0.351769	-1.36615
1431222_at	Tiam2	T-cell lymphoma invasion and metastasis 2	85.8	42	63.2	15.2	98.2	197.6	128.7	128.3	102.7	103.8	0.895026	0.20293	0.0497047	0.118365	-0.553493	-1.36411
1456991_at	Cobll1	Cobl-like 1	81.8	74.3	32.3	52	33.1	70.4	107.5	123.8	42.6	81.2	0.0212627	0.219118	0.0227432	0.996001	-0.700141	-1.36168
1429588_at	2810474O19Rik	RIKEN cDNA 2810474O19 gene	278	252.1	274.1	249.6	310.1	643.5	694.2	797.5	322.4	578.4	0.63737	0.101667	0.000870998	-0.0684743	-0.66013	-1.3566
1441684_at	Ttc3	tetratricopeptide repeat domain 3	44.7	54.9	41.3	19.9	26.9	69.5	87.4	68.2	60.3	61	0.107317	0.170095	0.00665757	0.761966	-0.307024	-1.35335
1456979_at	Zhx3	zinc fingers and homeoboxes 3	39.5	34.6	62.6	41.6	34.4	81.8	108.7	163.5	45.8	119.6	0.469185	0.457175	0.0479509	-0.318419	-0.512828	-1.35282
1456848_at	Ccdc123	coiled-coil domain containing 123	33.4	72.1	32.4	40.1	5.1	79.9	52.5	65.7	60.5	72.3	0.269542	0.975767	0.0386544	1.02808	0.00798877	-1.3521
1432910_at	Btbd7	BTB (POZ) domain containing 7	60.2	36	13.3	25.1	26.8	41.7	75.8	48.5	72.3	47.1	0.0878299	0.807359	0.0404868	1.14613	0.109582	-1.34824
1449375_at	Ces6	carboxylesterase 6	9335.7	12606.3	10763.9	7995.9	2720.2	19378.2	19250.9	16018.8	16017.5	11990.5	0.329406	0.134143	0.0131824	0.615664	-0.379365	-1.34717
1437018_at	Pnma2	paraneoplastic antigen MA2	38.1	31.3	18.6	11	11.8	47.2	32.7	25.3	36.2	29.5	0.0137677	0.814747	0.0363583	1.33027	-0.0942069	-1.34543
1422800_at	Bat2	HLA-B associated transcript 2	111.2	155	97.4	13.5	79	175.6	134.6	172.2	66.4	147	0.153336	0.214803	0.0271972	1.07223	-0.591707	-1.34499
1439049_at	Dph5	DPH5 homolog (S. cerevisiae)	75.1	120.7	83.5	52.5	103.9	146	203.1	259.9	100.8	214.7	0.535655	0.505746	0.0271124	0.29191	-0.36384	-1.34401
1447491_at	Lrrc8d	leucine rich repeat containing 8D	59.8	166.3	69.3	50.8	67.6	148.4	132.8	193.8	15.4	68.7	0.300212	0.0327149	0.00759018	0.853495	-1.91279	-1.3395
1425555_at	Crkrs	Cdc2-related kinase, arginine/serine-rich	25.3	29.2	37.3	32.9	12.6	54.5	76.3	78.6	51.1	16.9	0.97409	0.113344	0.017478	-0.018412	-1.03769	-1.33856
1438130_at	Taf15	TAF15 RNA polymerase II, TATA box binding protein (TBP)-associated factor	29.6	40.5	13.4	37.7	40.2	58.6	80.8	91.3	12.9	106.3	0.720828	0.671685	0.0226189	0.203762	-0.367671	-1.33733
1450955_s_at	Sort1	sortilin 1	120	160.6	109.4	106.8	120.3	306.2	274.9	266.6	108.7	188.9	0.177813	0.0285757	0.000181059	0.322871	-0.925217	-1.33295
1431916_at	Hsd3b3	hydroxy-delta-5-steroid dehydrogenase, 3 beta- and steroid delta-isomerase 3	49	37	67.4	45.1	15.4	102.7	134.2	84.6	63.1	67.5	0.986492	0.112068	0.0366612	0.0123548	-0.714701	-1.3298
1453944_at	5430435K18Rik	RIKEN cDNA 5430435K18 gene	21.1	36.7	32	11.1	32.2	60.6	76	52.4	10.8	6.5	0.747011	0.00931571	0.0182869	0.203382	-2.86458	-1.32766
1447468_at			5.8	7	8.3	30.1	13.9	33.2	46.4	51.5	17.7	97.5	0.282766	0.680132	0.0367227	-1.4457	0.398436	-1.32578
1435887_at	Serpina11	serine (or cysteine) peptidase inhibitor, clade A (alpha-1 antiproteinase, antitrypsin), member 11	1443.5	2566.4	1545.6	1812.9	1600.5	4341.6	3957	4128	1995.3	2489.5	0.474447	0.00388502	5.53985e-05	0.27848	-0.885354	-1.32531
1453771_at	Gulp1	GULP, engulfment adaptor PTB domain containing 1	25.3	77.3	48.6	41.1	11.1	84.7	80.3	86.9	7	70.9	0.520324	0.156701	0.0123047	0.610498	-1.10819	-1.32136
1460324_at	Dnmt3a	DNA methyltransferase 3A	65	123.6	55.7	111.3	75.4	165.2	253.2	184.6	65.1	122.9	0.686172	0.0781331	0.0183871	0.222902	-1.09646	-1.31477
1430226_at	Xlr4c	X-linked lymphocyte-regulated 4C	21.6	40.7	8.1	7.1	9.6	14.5	25.4	21.7	37.1	17	0.0498164	0.501607	0.0201558	1.91385	0.397661	-1.31259
1444396_at	Trp53inp2	transformation related protein 53 inducible nuclear protein 2	83.5	54.2	55.5	59.2	46	90.6	164.9	142.5	36	169	0.293877	0.63404	0.024043	0.362121	-0.372182	-1.3084
1445341_at	Ywhaq	tyrosine 3-monooxygenase/tryptophan 5-monooxygenase activation protein, theta polypeptide	3.9	78.3	14.7	31	8.3	34.8	43.7	55	13.4	91.1	0.484847	0.812398	0.0413076	1.19114	0.231626	-1.30581
1426151_a_at	Stx3	syntaxin 3	85.2	102.3	78.5	58.9	37.2	157.2	98.4	176	87.2	100.6	0.122636	0.200818	0.0309412	0.6878	-0.615535	-1.30564
1447357_at			38.2	116.8	68.5	41.5	12.2	98.8	123.9	78.8	13.5	18.1	0.382693	0.015369	0.0455969	0.927986	-2.6692	-1.30291
1441812_at	Cyp2u1	cytochrome P450, family 2, subfamily u, polypeptide 1	43.6	29.7	6.5	62.3	58.6	91	105.5	117.7	22.6	34.1	0.822882	0.00588263	0.0336272	-0.212518	-1.8853	-1.30232
1447054_at	C85395	expressed sequence C85395	69.6	30.2	35.6	13.2	23.1	76.1	53.5	47.3	40.2	68.9	0.222459	0.794965	0.0324665	1.05801	-0.11232	-1.29887
1417757_at	Unc13b	unc-13 homolog B (C. elegans)	180.9	174	136.6	124.5	228.7	394.3	486.2	323.9	120.6	370.6	0.760846	0.255481	0.0142315	0.120182	-0.70897	-1.29805
1457600_x_at	Nkd2	naked cuticle 2 homolog (Drosophila)	70.5	40.3	41.4	36.1	7.4	60.6	82.4	64.9	51.6	64.5	0.222853	0.33664	0.0304215	0.969084	-0.255559	-1.29205
1421598_at			35	62.1	54.2	29.4	8.4	58.4	87.3	79.3	58.4	47.6	0.434023	0.159835	0.0484597	0.6628	-0.500898	-1.29022
1448785_at	Runx1t1	runt-related transcription factor 1; translocated to, 1 (cyclin D-related)	18.1	3.6	34.6	20.1	23.2	65.2	52.2	72.5	28.3	33.1	0.149729	0.0255505	0.00723699	-1.25897	-1.04397	-1.28554
1440430_at	Elp4	elongation protein 4 homolog (S. cerevisiae)	40.1	84.2	19.8	40	5.9	47.1	55.3	57.6	41.6	75.6	0.148687	0.719032	0.0390684	1.50482	0.135863	-1.28411
1427584_at	Amot	angiomotin	23	60.3	28	61.2	27.4	69.1	118.1	96.4	140.7	60.4	0.898275	0.874731	0.0367664	0.0997831	0.089018	-1.28229
1435192_at	Sox3	SRY-box containing gene 3	75.6	179	56.7	54.2	65.5	138.1	162.4	128.3	117.3	53.9	0.17557	0.123863	0.00141363	1.11434	-0.73966	-1.28145
1458286_at	0610007P14Rik	RIKEN cDNA 0610007P14 gene	119.3	21	50.1	52.8	54.6	130.5	109.3	142.8	191	56.5	0.663241	0.946262	0.001607	0.418126	-0.0434458	-1.28049
1457138_x_at	Optc	opticin	30.6	51.1	29.1	21.1	25.9	67.2	41.1	76.3	22.4	64.2	0.155721	0.443097	0.028619	0.687402	-0.507001	-1.27843
1439613_at	Sacy	soluble adenylyl cyclase	43.6	6.9	22.1	26.7	37	73.2	87.3	46.8	66.2	72.9	0.835608	0.978698	0.0329361	-0.179732	0.0093648	-1.27267
1439560_x_at	EG432995	predicted gene, EG432995	253.7	336.4	422.6	268.2	439.7	929.2	1100.4	696.3	686.2	981.6	0.365362	0.716198	0.0146529	-0.352967	-0.123824	-1.26977
1432853_at	Sntb2	syntrophin, basic 2	96.4	120.6	12.5	60.9	36.1	65.9	100.2	97.4	105.1	82.3	0.0375533	0.746358	0.0447006	1.57173	0.0932805	-1.26687
1421639_at	1700082M22Rik	RIKEN cDNA 1700082M22 gene	41.2	82.3	25.6	24.7	28.5	49.1	68.8	71.6	36.3	47.3	0.104427	0.122658	0.00676731	1.23321	-0.595661	-1.26593
1426363_x_at	H2afy2	H2A histone family, member Y2	79.8	56.9	43.3	25.9	18.2	89	60.6	60.1	31.9	68.3	0.0551724	0.359196	0.0280443	1.23027	-0.480482	-1.26262
1447743_x_at	Ext2	exostoses (multiple) 2	131	176.1	86.7	76.8	51.8	192.6	169.4	154.3	93.9	156.3	0.0319182	0.18411	0.00274819	1.09732	-0.460165	-1.26186
1455612_at	AI848218	expressed sequence AI848218	55.9	7.4	27.9	26.2	52.6	54.1	99.1	102.3	39.5	40.6	0.864996	0.110409	0.0490594	-0.16832	-1.08849	-1.25976
1452956_a_at	D12Ertd647e	DNA segment, Chr 12, ERATO Doi 647, expressed	3817.2	3757	2233.4	2818.3	1882.3	6833.9	4259.4	5506.2	1808.8	3930	0.0249629	0.121566	0.0152395	0.712368	-0.947356	-1.25938
1457882_at	Etaa1	Ewing's tumor-associated antigen 1	16.3	58.7	22.3	28.7	5.6	37.2	42.3	55.9	19.3	45.8	0.379691	0.379055	0.0414123	0.991051	-0.471536	-1.25835
1416178_a_at	Plekhb1	pleckstrin homology domain containing, family B (evectins) member 1	1790.2	3010.7	837.3	1176	899.3	2512.5	2040.9	2405.2	1019.9	3780	0.0570255	0.943505	0.00158115	1.30596	0.0491698	-1.25649
1443309_at	Pdzrn3	PDZ domain containing RING finger 3	2.6	31.2	3.7	9.3	4.1	13.5	15.7	11.5	2	31.7	0.380156	0.788125	0.0223726	1.56799	0.312682	-1.25103
1460601_at	Myrip	myosin VIIA and Rab interacting protein	55.9	38.9	9	32.7	49.6	74.3	78.1	63.6	61	6.2	0.378688	0.167449	0.0295933	0.639235	-1.09954	-1.24234
1425102_a_at	Ace2	angiotensin I converting enzyme (peptidyl-dipeptidase A) 2	70.9	48.7	36.6	61.4	9.7	90.4	88.1	76.2	68.2	12.5	0.337229	0.130239	0.0345683	0.736162	-1.0732	-1.24178
1432284_at	Mipol1	mirror-image polydactyly gene 1 homolog (human)	53.2	32.4	32.9	33.7	7.3	68.7	48.8	57.2	74.7	30.3	0.274336	0.772732	0.0320755	0.796999	-0.149528	-1.24123
1459141_at	1810008I18Rik	RIKEN cDNA 1810008I18 gene	472.6	179.7	1013.8	767.5	723.3	1991.9	2468.4	1459.3	869.3	472.6	0.0499399	0.0485372	0.0202879	-1.35601	-1.55626	-1.24092
1432153_at	4933426B08Rik	RIKEN cDNA 4933426B08 gene	7.6	13.6	25.6	32.5	26.4	71.6	85.2	42.7	64.6	70.1	0.016372	0.961705	0.0393996	-1.40992	0.0183236	-1.23937
1453434_at	1110019D14Rik	RIKEN cDNA 1110019D14 gene	74.2	8.4	20.5	55.3	25.7	72.8	79.4	87.4	110.3	79.1	0.808549	0.331688	0.0167073	0.287696	0.245771	-1.23915
1427072_at	Stard8	START domain containing 8	246.5	232.6	169.5	241.3	162.7	320.5	470.2	561.8	206.6	350.6	0.237432	0.200962	0.0254271	0.325496	-0.694399	-1.23776
1457216_at	Rc3h1	RING CCCH (C3H) domains 1	48.2	8.6	56.1	49.5	19.2	88	93.5	112.6	33.8	80.9	0.570884	0.135041	0.0142241	-0.550693	-0.773479	-1.23669
1458709_a_at	Atxn7l1	ataxin 7-like 1	63.4	89.4	59.2	61	124.2	214.1	229.6	129.7	68.9	37.7	0.873483	0.0456216	0.0436824	-0.0926372	-1.84237	-1.2303
1454639_x_at	Rpl41	ribosomal protein L41	54.1	40.8	55.1	36.1	44.9	91	85.6	141.9	52.9	166.4	0.825167	0.94696	0.0316249	0.0647754	0.0465749	-1.22663
1424627_at	Cst12	cystatin 12	36.9	59.4	43	15.3	40.8	66.6	79.2	85.8	55	40.7	0.365544	0.0472841	0.0137288	0.543613	-0.690082	-1.22468
1439201_at	Usp14	ubiquitin specific peptidase 14	61.7	65.2	69.5	75.8	43.7	139.9	166.7	134.5	84	123.8	0.974051	0.115423	0.00386076	0.0102683	-0.500948	-1.22272
1453781_at			47.5	9.8	18.3	54.3	59.5	103.4	97.3	107.5	87.5	68.5	0.531996	0.0544281	0.0115347	-0.620061	-0.397358	-1.22224
1435143_at	Pctk2	PCTAIRE-motif protein kinase 2	59.8	24.1	50.5	40.7	47.8	108	100.3	115.8	89.9	73.3	0.77205	0.0523493	0.000321498	-0.14338	-0.404835	-1.22135
1440343_at	Rps6ka5	ribosomal protein S6 kinase, polypeptide 5	70.4	44.6	22.1	38.4	30.2	57	68.6	85.8	67.7	82.8	0.0960965	0.720739	0.0137887	0.927422	0.0947506	-1.2208
1443528_at	Ttbk1	tau tubulin kinase 1	108.1	23.9	67	49.6	72.7	145.6	146.2	148.6	113.7	118.2	0.934794	0.000639202	0.000281554	0.064826	-0.340349	-1.21814
1445970_at	Ablim2	actin-binding LIM protein 2	17.2	181.4	73.9	5.7	60.4	118.8	109.8	97	38.3	116.5	0.488573	0.379318	0.0468981	1.0894	-0.487733	-1.21767
1421472_at	2900083I11Rik	RIKEN cDNA 2900083I11 gene	48	82.4	17.1	65.2	51.2	121.3	86.1	103	6.2	54.9	0.424666	0.0472819	0.0282107	0.551067	-1.75992	-1.21729
1420019_at	Tspan8	tetraspanin 8	27.3	23.2	34.7	48.1	8.3	58.2	72.7	80.5	48.5	65.1	0.758137	0.282512	0.0401794	-0.266205	-0.31105	-1.21445
1435462_at	Plcxd2	phosphatidylinositol-specific phospholipase C, X domain containing 2	1180.9	562.3	1418.4	1514.6	3215.8	3969.3	4733.7	5542.7	1328.2	3286.1	0.231854	0.079823	0.0217943	-1.2336	-1.04138	-1.21215
1439497_at	4933415E08Rik	RIKEN cDNA 4933415E08 gene	106.6	60.2	123	96.2	166.2	254.9	395.7	241.7	97.6	173.1	0.247855	0.102154	0.0339181	-0.623275	-1.13587	-1.21117
1455324_at	Plcxd2	phosphatidylinositol-specific phospholipase C, X domain containing 2	1277.8	837.2	1164.7	1531	1785.6	2360.6	3835.2	4177.3	891.5	2015.6	0.22302	0.0952714	0.0284971	-0.498297	-1.25023	-1.21086
1457611_x_at	2010309E21Rik	RIKEN cDNA 2010309E21 gene	102.8	137.1	58.2	62.5	61.5	149.7	102	169.9	89.3	131.5	0.0193904	0.394315	0.016733	0.981873	-0.348172	-1.21035
1417505_s_at	Il11ra1	interleukin 11 receptor, alpha chain 1	612.9	752.6	952.2	719	506.9	1719.2	1749.5	1570.4	1333.8	1435.8	0.819595	0.0356483	0.00242725	-0.0886784	-0.278526	-1.2101
1432116_at	1700031F05Rik	RIKEN cDNA 1700031F05 gene	47.2	102.2	35.2	33.3	34.6	78.2	87.9	72.2	45.5	51	0.143935	0.0154868	0.000612597	1.1201	-0.719216	-1.20873
1430302_at	1500041B16Rik	RIKEN cDNA 1500041B16 gene	78.2	113.1	43.9	38.4	59.1	103.3	83.3	140.2	30.2	95.1	0.050164	0.248135	0.0254393	1.02102	-0.798059	-1.20863
1443950_at	A630042L21Rik	RIKEN cDNA A630042L21 gene	78.9	28.7	65.6	69.9	69.6	130	173.6	167.6	107.4	109.2	0.49478	0.0697645	0.00294362	-0.345687	-0.536344	-1.20001
1446443_at	B230213L16Rik	RIKEN cDNA B230213L16 gene	84	48.5	33.1	38.6	58.9	78.8	87	133.6	15.4	109.4	0.266063	0.432747	0.0401095	0.6058	-0.677494	-1.19692
1427455_x_at	Igk-V28	immunoglobulin kappa chain variable 28 (V28)	79.8	155.3	134.2	219.9	141.6	477.4	333.2	325.5	363.6	639	0.369049	0.38501	0.0194644	-0.49123	0.404619	-1.19655
1440639_at	Dlgap1	discs, large (Drosophila) homolog-associated protein 1	114.7	127.7	37.8	31.8	81.2	123.2	138.1	83.6	61.3	79.3	0.0414766	0.135791	0.0452712	1.26972	-0.709619	-1.19354
1440817_x_at	Zfp771	zinc finger protein 771	1416.2	1990.1	942.8	1089.9	589.6	1758.2	2279.3	1926.4	1018.4	2427.2	0.0631766	0.668819	0.00644808	0.962335	-0.206538	-1.18542
1427303_at	Enpp3	ectonucleotide pyrophosphatase/phosphodiesterase 3	56.8	29.1	21.9	38.4	12.2	62.7	62.9	39.2	25	29.8	0.28001	0.0756958	0.0486024	0.82964	-1.00351	-1.18466
1434283_at	Arid5b	AT rich interactive domain 5B (Mrf1 like)	644.3	425	659.4	470.3	1050	2098.7	1487.2	1366	520.3	1004.9	0.473967	0.0816524	0.0311998	-0.4425	-1.11402	-1.18385
1427290_at	Krt81	keratin 81	152.6	164.9	67.7	102.9	80.4	208.6	173.1	188	80.4	121.1	0.0128264	0.0214858	0.00187352	0.924032	-0.91446	-1.18252
1434795_at	Disp1	dispatched homolog 1 (Drosophila)	51.6	123.7	62.8	108.9	50.9	115.6	211.3	177.5	105.5	174.5	0.728292	0.571188	0.0471142	0.240335	-0.264179	-1.18011
1431596_at	Hmgn3	high mobility group nucleosomal binding domain 3	15.2	50.6	11.2	14.2	12.4	24.7	24.5	36.4	47.8	44.6	0.222776	0.0428815	0.0167551	1.38466	0.695245	-1.17922
1454593_at	Fgd3	FYVE, RhoGEF and PH domain containing 3	105.8	44.9	27.8	47.7	51.1	114.3	97	74.8	84.6	121.7	0.269885	0.725998	0.0171762	0.836365	0.113187	-1.17624
1457664_x_at	C2	complement component 2 (within H-2S)	1060.1	1569.3	1264.5	1334.5	893.7	2381.5	3138.9	2357	2219.5	1380.4	0.602313	0.167543	0.00735542	0.175353	-0.5448	-1.17338
1457098_at	Ttll11	tubulin tyrosine ligase-like family, member 11	10.5	44.8	48.4	43.3	24.9	77.7	79.9	105.2	72.6	55.5	0.527926	0.168945	0.0127015	-0.491254	-0.451732	-1.1724
1454193_at	5430401H09Rik	RIKEN cDNA 5430401H09 gene	62	64.6	51.1	41.3	14.8	85.7	84.8	70.8	113.4	72.6	0.144186	0.500041	0.0196589	0.824935	0.209437	-1.17052
1434716_at	Havcr1	hepatitis A virus cellular receptor 1	58.2	34.7	68	56.2	28	136.5	79.4	126.4	90.2	54	0.823857	0.210087	0.040496	-0.127255	-0.662228	-1.16929
1437519_x_at	Hagh	hydroxyacyl glutathione hydrolase	6821.8	10328.8	7338.8	8338	2412.4	16341	13670.4	10669.6	9866.7	7861.6	0.41559	0.127319	0.0374865	0.508093	-0.613338	-1.16923
1452096_s_at	D230025D16Rik	RIKEN cDNA D230025D16 gene	2419.7	3339.4	1667.3	1360.2	1046.9	3107.6	3725.6	2298.4	1052.7	3021.5	0.0347612	0.348047	0.0200687	1.08422	-0.579388	-1.16428
1439218_at	Ust	uronyl-2-sulfotransferase	146.9	146.2	95.8	57.7	78.9	185.2	222	111.8	230.6	158.5	0.0166893	0.6939	0.0492057	0.919745	0.169369	-1.15912
1460602_at	Dlc1	deleted in liver cancer 1	741.1	491.8	836.7	615.6	494.4	1405.4	1620.1	1319.7	635.7	893.8	0.851595	0.0198665	0.00399055	-0.0740123	-0.9214	-1.15839
1436843_at	Rbm12b	RNA binding motif protein 12B	82.2	17.4	48.9	42	29.8	95.2	114.5	59.3	30.3	57.3	0.729526	0.142208	0.0446018	0.307754	-1.03364	-1.15618
1427379_at	Pnpla6	patatin-like phospholipase domain containing 6	75.9	92.2	79.7	55.6	32.2	122.3	127.1	123.8	73.2	136	0.228764	0.460928	0.00763103	0.590121	-0.250104	-1.15579
1460542_s_at	Mdm4	transformed mouse 3T3 cell double minute 4	113.8	75.3	118	133.1	131.5	312.2	214.1	324.1	127.1	296.8	0.125231	0.42479	0.011401	-0.431725	-0.419455	-1.1523
1446004_at	Atp7b	ATPase, Cu++ transporting, beta polypeptide	122.4	148.3	25.3	73.7	73.8	151	135.8	97.1	98.2	127.7	0.0429632	0.567499	0.0365408	1.23255	-0.180084	-1.15163
1437878_s_at	Ccdc39	coiled-coil domain containing 39	175.5	73.2	114.5	122.5	95.6	201.1	196.4	339.9	81.6	372.7	0.755295	0.890293	0.0475184	0.165581	-0.11384	-1.14866
1416051_at	C2	complement component 2 (within H-2S)	1238.9	1256	1151.5	1033.9	717.9	2236.6	2493.1	1703.7	1884	937.8	0.193085	0.211329	0.0114937	0.366251	-0.604003	-1.14789
1430066_at	4930589M24Rik	RIKEN cDNA 4930589M24 gene	104.8	102	95.3	31.5	102.3	187.6	186.6	132.7	81	74.8	0.421385	0.0305115	0.0328325	0.437221	-1.11704	-1.14572
1427411_s_at	Dleu2	deleted in lymphocytic leukemia, 2	153.4	150.7	118.9	118.1	74	187.4	245.6	254.9	105.4	281.7	0.0859658	0.649849	0.00823457	0.552594	-0.24453	-1.14528
1416957_at	Pou2af1	POU domain, class 2, associating factor 1	19.4	36.7	17.1	12.4	26.7	52.9	40.8	30.6	17.4	68.1	0.349801	0.953162	0.042008	0.582393	0.0451325	-1.14518
1443581_at	St6gal1	beta galactoside alpha 2,6 sialyltransferase 1	40.2	44.1	66.7	36.2	53.6	93	132.3	120.8	53.5	65.2	0.44772	0.0374785	0.0124569	-0.307596	-0.958907	-1.14503
1436363_a_at	Nfix	nuclear factor I/X	4104.6	3600.6	3601.4	3617.7	3950.4	6619.4	7037.3	10972.6	4593.2	7159.2	0.624913	0.333584	0.0321372	0.0493022	-0.482458	-1.14081
1420973_at	Arid5b	AT rich interactive domain 5B (Mrf1 like)	444.9	213.5	619	494.4	1126.1	1768.7	1445.4	1704.9	345	579.4	0.21193	0.00470392	0.014662	-1.18118	-1.82681	-1.13519
1418507_s_at	Socs2	suppressor of cytokine signaling 2	49.4	53.1	141.8	162.1	305.7	413.8	505.7	418.6	22.6	309.1	0.106814	0.0902139	0.0151731	-1.98728	-1.42727	-1.13425
1417009_at	C1r	complement component 1, r subcomponent	3190.1	3804	3090.8	3751.6	2102	6984.6	6763.4	5850.9	5217.3	4439.4	0.491519	0.0495275	0.00387785	0.230116	-0.436208	-1.13172
1434156_at	Rab11fip4	RAB11 family interacting protein 4 (class II)	231.3	151.8	162.5	118.8	232.9	410.1	318.7	397	234.5	354.6	0.724956	0.258058	0.00963355	0.160354	-0.349404	-1.13055
1436644_x_at	Tmem25	transmembrane protein 25	237.9	329.7	225.7	253.9	44.4	414	417	316.2	356.1	452.4	0.318216	0.721596	0.0475574	0.70027	0.0801653	-1.13048
1439823_at	Ctbp2	C-terminal binding protein 2	60.8	75.5	41.2	37.3	16.5	61.5	84.9	61.5	28.1	76.6	0.0483966	0.472687	0.0262704	1.10575	-0.404666	-1.12989
1438226_at	AU022252	expressed sequence AU022252	1376.5	1535.4	1366.4	1177.2	670.3	2151.9	2213.1	2667.9	1435.4	3842.9	0.255986	0.769982	0.00850625	0.442598	0.170916	-1.12979
1418084_at	Nrp1	neuropilin 1	233.5	221.4	367.4	420.2	1056	1132.3	1331.6	1569.7	481.3	915.1	0.268433	0.0671044	0.0457166	-1.43394	-0.945393	-1.12954
1459246_at	6130401L20Rik	RIKEN cDNA 6130401L20 gene	54.2	87.9	49.8	40.3	64.4	131.3	110.8	95.9	13.5	60.8	0.295833	0.0417001	0.00791707	0.464262	-1.60063	-1.12942
1417585_at	Nup210	nucleoporin 210	238.4	333.4	325	289.1	401.9	672.1	798.1	752	398.6	915.6	0.413091	0.701809	0.00126065	-0.244355	-0.172841	-1.12909
1457480_at	Pcgf3	polycomb group ring finger 3	45.7	81.7	103.3	47.3	49.9	120.2	134.9	183.4	68.7	132.9	0.915293	0.278336	0.0397981	-0.0692745	-0.536119	-1.12897
1425396_a_at	Lck	lymphocyte protein tyrosine kinase	114.2	112.3	63.7	103.8	35.6	175	141.9	127	117.8	95.3	0.172723	0.131955	0.0300261	0.742283	-0.473742	-1.12804
1454601_at	8030497O21Rik	RIKEN cDNA 8030497O21 gene	80.8	153.4	87.1	60	45.4	157.2	127.2	136	72.2	52.1	0.189569	0.0107922	0.00735781	0.867845	-1.17297	-1.1269
1446985_at			30.6	45.2	58.5	32.5	31.2	62	100.5	104.2	3.1	34.2	0.837823	0.0438089	0.0407033	-0.104012	-2.25301	-1.12597
1458703_at	Gsr	glutathione reductase 1	62.2	56.8	67.5	27.5	80.2	135	98.4	148.5	67.6	43.2	0.960768	0.0435071	0.0342634	0.0269213	-1.20027	-1.12419
1422850_at	Pabpn1	poly(A) binding protein, nuclear 1	144.3	166.5	130.9	124.9	77.6	222.7	243.4	259	139.8	132.9	0.153413	0.00468042	0.0027735	0.483695	-0.825903	-1.12093
1422276_at	P2ry4	pyrimidinergic receptor P2Y, G-protein coupled, 4	76.5	104.4	59.6	44.7	52.6	121.7	134.1	85	71.9	11.5	0.0479958	0.0925634	0.0162411	0.79031	-1.44584	-1.11908
1418833_at	Agxt	alanine-glyoxylate aminotransferase	5231.9	6232.2	11147.4	9093.6	7017.9	17019.4	19130.3	22780.1	12307.5	18556.7	0.124387	0.277847	0.00688864	-0.664642	-0.3481	-1.11227
1434475_at	Ppig	peptidyl-prolyl isomerase G (cyclophilin G)	65.7	61.1	79.7	70	89.9	171	139.5	206.7	144.8	163	0.11923	0.527527	0.0102537	-0.333111	-0.163767	-1.11009
1459501_at	AU022194	expressed sequence AU022194	37.4	61.3	63	44.4	24	83.2	119	81.4	79.3	106.6	0.766187	0.938182	0.0380443	0.172119	-0.0243683	-1.10989
1428351_at	Ppm1m	protein phosphatase 1M	570.6	737.9	438.9	490.5	217.9	832.7	983.1	660.1	460.1	1251.9	0.117273	0.92934	0.0241272	0.774634	0.0526922	-1.10971
1421468_at	Kcnj3	potassium inwardly-rectifying channel, subfamily J, member 3	94.2	120	85.4	27.5	96.1	114.6	179.7	155.8	68.4	66.7	0.289151	0.0437546	0.0481105	0.620418	-1.15126	-1.10674
1434951_at	Armc8	armadillo repeat containing 8	114.4	135	69.6	105.1	36.7	168.8	149	135.7	82.9	164.4	0.134473	0.46325	0.0213213	0.823449	-0.289878	-1.10113
1446938_at	AA408213	expressed sequence AA408213	87.4	35.6	71.6	65.8	52.9	130.1	119.3	158.8	50.3	98.3	0.931081	0.0783203	0.00505868	-0.0446547	-0.87288	-1.101
1425958_at	Il1f9	interleukin 1 family, member 9	52.9	76.3	32.3	64	69	104.1	124.5	125.4	80.6	129.4	0.61937	0.567156	0.00942725	0.229482	-0.168398	-1.09866
1434031_at	Zfp692	zinc finger protein 692	138.5	161.1	109	74.9	147.5	205.5	241.5	262.6	97.3	185.3	0.259453	0.0935121	0.00926737	0.439427	-0.743282	-1.09843
1446431_at	Dnm3	dynamin 3	73.7	74.9	50.5	29.3	72.3	90.2	130	105.3	47.1	16.7	0.237398	0.0266048	0.0272266	0.551376	-1.76607	-1.09764
1436347_a_at	5530601H04Rik	RIKEN cDNA 5530601H04 gene	37.8	45.5	18.2	50.8	20.2	71.4	54.1	65.3	31.6	63.6	0.454824	0.324297	0.0443854	0.486235	-0.418065	-1.09695
1427376_a_at	Map4k5	mitogen-activated protein kinase kinase kinase kinase 5	33.1	5.2	31.5	43.7	45	111.4	72	73.4	44.6	81.3	0.174059	0.370557	0.0286453	-1.06506	-0.443404	-1.09521
1446862_at			45.2	63.8	13.8	37.1	44.4	74.8	53.8	74.8	35.5	24.2	0.197616	0.0318655	0.0358314	0.778743	-1.18355	-1.09377
1430162_at	3830417A13Rik	RIKEN cDNA 3830417A13 gene	40.7	58.7	24.5	43.4	32.3	68.8	73.6	71.4	6.8	3	0.193252	8.94129e-05	0.00258989	0.573398	-3.86237	-1.09338
1450537_at	Mid2	midline 2	36.7	36.2	37.5	47	23.6	90.3	68.7	71.5	7.3	79.4	0.965108	0.321401	0.0131578	0.0165867	-0.8257	-1.0924
1440332_at	Cdv3	carnitine deficiency-associated gene expressed in ventricle 3	8.1	45.4	76.2	57.2	64.6	103.9	153.5	164.5	50.5	114.1	0.0868043	0.182611	0.018479	-1.30293	-0.772974	-1.0914
1456880_at	Sfrs8	splicing factor, arginine/serine-rich 8	28.9	83	42.9	33.8	80.9	117.3	130.7	87.7	14.8	94.8	0.908803	0.191925	0.036622	0.090905	-1.02996	-1.09091
1442519_at	Ccdc73	coiled-coil domain containing 73	30.4	91.7	44.4	42.4	46.6	87.8	67.8	128.5	57.2	91.2	0.521309	0.492669	0.0484987	0.457267	-0.351945	-1.09064
1438721_a_at	Irf3	interferon regulatory factor 3	96.8	50.9	41.6	42.4	26.7	78.6	90.4	66.5	16.6	73.9	0.137234	0.246249	0.00835859	1.00098	-0.794775	-1.08907
1449321_x_at	Serpina1d	serine (or cysteine) peptidase inhibitor, clade A, member 1d	10471.3	7757.9	10241.2	9813.3	5101.4	18418.4	21945.4	13050.7	15932.5	8454.9	0.776977	0.287399	0.0371992	0.120317	-0.546133	-1.08633
1428856_at	H13	histocompatibility 13	35.2	48.8	27.7	31.3	47.6	70.1	64	91.9	27.2	88	0.540474	0.531689	0.0189608	0.241216	-0.38722	-1.08412
1436234_at	4833439L19Rik	RIKEN cDNA 4833439L19 gene	100.6	62.3	73.2	82.5	60	115.5	173.9	167.1	55.4	104	0.604898	0.0939367	0.014808	0.179923	-0.933001	-1.08159
1436071_at	Ankrd26	ankyrin repeat domain 26	23.4	71.7	62.6	116.6	78.2	171.7	230.8	142.2	41.6	101.9	0.257671	0.0728457	0.0351741	-0.851532	-1.33945	-1.08145
1434949_at	Armc8	armadillo repeat containing 8	104	62.3	58.8	62.8	22.9	73.5	116.3	115.4	61.6	94.4	0.219035	0.358696	0.047726	0.787681	-0.383246	-1.07869
1457594_at			62	125.5	58.3	33.3	44.4	84.8	117.5	84	79.3	89.8	0.153154	0.514729	0.0191514	1.04825	-0.174689	-1.07392
1449986_at	2310034C09Rik	RIKEN cDNA 2310034C09 gene	40.4	92.1	18.1	28.8	9.1	41.4	43.1	33.2	11.5	73.3	0.104279	0.900784	0.0334543	1.82746	0.111984	-1.07162
1449860_at	Higd1b	HIG1 domain family, member 1B	43.8	2.3	33	7.4	24.4	46.3	38.1	51.5	28.7	49.8	0.941713	0.563204	0.0489502	0.0937354	-0.206818	-1.06848
1429784_at	C130032J12Rik	RIKEN cDNA C130032J12 gene	71.4	11.2	53.1	68.7	64.2	104.9	115.2	169.4	78	126.9	0.438348	0.450053	0.0298436	-0.586126	-0.341741	-1.06632
1433779_at	Casc4	cancer susceptibility candidate 4	55.7	5.5	33.3	59.3	52.2	88.1	102.6	112.5	36.3	102.3	0.466203	0.312757	0.00735883	-0.657496	-0.54438	-1.06621
1454066_at	Mina	myc induced nuclear antigen	78.2	88.4	54.8	76.9	89	190.3	123.2	148.1	149.1	113	0.52226	0.48385	0.0217542	0.179264	-0.231563	-1.06456
1419349_a_at	Cyp2d9	cytochrome P450, family 2, subfamily d, polypeptide 9	29943.3	40158	20524.5	17498.2	15994.1	32701.5	39273.5	40881.4	24268.5	38734.7	0.0265831	0.402181	0.00228963	0.960996	-0.256029	-1.06301
1449787_at			59.5	104.4	111.9	131.3	99.3	238.8	279.5	196.5	171.8	186.7	0.215792	0.157036	0.00847505	-0.478326	-0.410604	-1.06144
1432583_at	2900042E19Rik	RIKEN cDNA 2900042E19 gene	82.1	71.1	28.7	29	55.4	89.3	88.9	57.3	35.5	84.5	0.0491607	0.476888	0.0417829	1.02278	-0.38773	-1.05813
1438563_s_at	Mrps24	mitochondrial ribosomal protein S24	1536.1	1612	1409.8	1376.3	988	2165.4	3220.2	2471.9	2204	3483.8	0.172227	0.743119	0.0162854	0.323311	0.118763	-1.05794
1431918_at	1700036A12Rik	RIKEN cDNA 1700036A12 gene	253	199.1	84.4	106.8	81.8	227	199.2	141.7	176.3	254	0.00931993	0.59396	0.0202632	1.3127	0.184668	-1.05674
1449647_at			26.5	55.2	22.3	22.5	11.9	37.6	34.9	45.3	43.5	57.5	0.155095	0.186717	0.012195	1.11195	0.362978	-1.05492
1434110_x_at	Mup1	major urinary protein 1	42471.3	54460.9	30393.8	27958.9	25987.2	48376	60611.4	65861.3	43765.3	57919.1	0.0235105	0.446639	0.00481688	0.785723	-0.197046	-1.05182
1420089_at	Nfkbia	nuclear factor of kappa light chain gene enhancer in B-cells inhibitor, alpha	380.8	393.8	316.1	292.5	340.3	480.8	801.8	682.3	321.8	522.1	0.0310271	0.199597	0.0232292	0.292158	-0.634349	-1.05013
1425108_a_at	BC004728	cDNA sequence BC004728	1013.4	1181.1	746.7	726.6	682.5	1954.8	1417.2	1088	695.2	1367.2	0.0110217	0.348836	0.0387105	0.610631	-0.527757	-1.04882
1425920_at	Cuedc1	CUE domain containing 1	32.9	18.6	46.6	59.3	51.9	80.8	116.7	128.9	45.1	33.5	0.0329014	0.0359256	0.0195675	-1.03049	-1.46908	-1.04854
1428729_at	Krit1	KRIT1, ankyrin repeat containing	107.2	129.4	90.8	65	97	173.1	178.2	171.1	96	141.1	0.10977	0.0469801	0.000856369	0.489416	-0.554697	-1.04716
1418294_at	Epb4.1l4b	erythrocyte protein band 4.1-like 4b	1677.7	2866.2	1327.2	1483.6	905.3	2626.8	3241.8	1792.6	1492	3444.6	0.128551	0.930928	0.04429	0.875104	-0.0490901	-1.04378
1454551_at	9530034D02Rik	RIKEN cDNA 9530034D02 gene	90.1	66.7	64.9	29.6	67.9	93.1	123.1	118.4	54.5	120.8	0.272778	0.448735	0.0204635	0.534336	-0.347649	-1.04289
1422048_at	Trpc5	transient receptor potential cation channel, subfamily C, member 5	38.7	67.2	55.9	26.8	49.7	107.9	98.8	65.9	66.4	63	0.611447	0.211323	0.0395483	0.262762	-0.489985	-1.04188
1460117_at			17.3	50.4	36.8	41.6	40.8	61.6	87.2	96.5	170.9	166.6	0.669593	0.00768668	0.0162908	-0.231194	1.0453	-1.04116
1457684_at	1700037H04Rik	RIKEN cDNA 1700037H04 gene	40.3	80.9	51.2	40	19.4	95.6	69.9	61.5	48.8	86.8	0.306982	0.712138	0.048782	0.717001	-0.158373	-1.03734
1446793_at			131.9	109.6	30.5	107.8	89.8	174.3	153	140.7	28.5	159.4	0.248094	0.306	0.0342863	0.667319	-0.731581	-1.03684
1436429_at	Zfp606	zinc finger protein 606	64.3	56.2	54.8	56.1	32.9	105.5	93.5	95.9	55.5	56.2	0.312732	0.00293784	0.00384368	0.329932	-0.815634	-1.03616
1420945_at	Atrx	alpha thalassemia/mental retardation syndrome X-linked homolog (human)	135	153.9	94.7	84	31.2	168.1	140.6	120.9	17.9	115.4	0.0660785	0.154456	0.0376423	1.04583	-1.10335	-1.03329
1425361_at	Zfp397	zinc finger protein 397	108.6	141.9	88	110.7	50.5	191.8	192.8	124.8	85.6	132	0.201028	0.168941	0.0384317	0.592469	-0.642158	-1.03149
1420113_s_at	2410022L05Rik	RIKEN cDNA 2410022L05 gene	120.4	89.4	80.7	138	203.5	220.5	305.7	335.9	119.3	287.9	0.503226	0.356538	0.0415114	-0.423949	-0.497155	-1.02993
1442015_at	2500002B13Rik	RIKEN cDNA 2500002B13 gene	159.4	152.1	45.1	65.2	40.8	133.7	80.8	93.9	67.6	67.7	0.00186927	0.185467	0.040732	1.62869	-0.603678	-1.0293
1422603_at	Rnase4	ribonuclease, RNase A family 4	14843.4	11598.1	12709.9	16085.1	17500.9	26269.5	34685.1	33357.4	19222.9	14728.2	0.388409	0.0311352	0.00575985	-0.223118	-0.889021	-1.02656
1428813_a_at	Drd1ip	dopamine receptor D1 interacting protein	104.4	226.9	98.9	56.1	52.8	135.8	121.2	166.3	116.5	145.6	0.146761	0.654435	0.0226496	1.25791	-0.106601	-1.02648
1418519_at	Aadat	aminoadipate aminotransferase	5967.1	7263.2	4561.1	4121.3	1729.1	6587.3	8697.9	5890.7	3500.3	7365.1	0.0841234	0.434314	0.0422628	0.93063	-0.377719	-1.02425
1456849_at	Usp48	ubiquitin specific peptidase 48	50.9	31.9	29.7	34.6	56.8	74.3	83.8	88.1	56	83.3	0.941126	0.35772	0.01088	0.0364663	-0.236673	-1.02363
1453227_at	Rhobtb3	Rho-related BTB domain containing 3	13.1	55.5	30.1	20.7	46.1	53.2	63.7	79.9	14.4	3.7	0.920626	0.0135215	0.0361712	0.0866744	-2.85771	-1.02216
1432707_at	Phgdh	3-phosphoglycerate dehydrogenase	44.9	25.9	45.7	50.3	28.5	96.1	85.9	70.6	82.5	37.9	0.621278	0.29947	0.0127141	-0.229362	-0.484057	-1.02071
1438244_at	Nfib	nuclear factor I/B	96.7	90.4	42.8	50.8	94.8	113.3	119	149.9	90.4	145.6	0.239362	0.734643	0.0308292	0.574973	-0.110578	-1.02053
1458249_at			59.4	76.4	48.7	24.9	32.1	60.3	76	78.1	30.4	76.6	0.0601877	0.407141	0.0158514	0.946471	-0.417732	-1.02033
1431401_at	4930539J05Rik	RIKEN cDNA 4930539J05 gene	44.1	38.1	30.3	19.7	31.1	50.4	60.1	54	37	47	0.074884	0.0909817	0.00389728	0.604399	-0.384664	-1.02031
1419310_s_at	Rfxank	regulatory factor X-associated ankyrin-containing protein	334.9	319.7	214.9	273.2	347.2	637.5	530.8	524.6	386.4	581.9	0.398364	0.424239	0.00571325	0.233282	-0.221008	-1.01913
1441912_x_at	C2	complement component 2 (within H-2S)	1785.8	1466.3	1665.1	1753.2	1122.7	2643.5	3531.9	3023.4	2748	1602.4	0.715948	0.198088	0.00871571	0.103324	-0.495335	-1.01844
1439527_at	Pgr	progesterone receptor	32.3	76.3	60.1	40.2	55.7	100.5	91.2	124.1	96.8	47.4	0.907201	0.234184	0.00980037	0.0624406	-0.545978	-1.01747
1429405_at	2010317E24Rik	RIKEN cDNA 2010317E24 gene	53.1	66	52.1	24.1	25	81.8	59.8	63.1	69.4	79	0.137014	0.576012	0.0395278	0.819927	0.120942	-1.0163
1446241_at			22.7	5.2	20.5	23	28.2	54.9	42.1	47.9	17.8	36.8	0.258217	0.0909872	0.00492187	-0.776745	-0.823122	-1.01501
1457209_at	Ppapdc1	phosphatidic acid phosphatase type 2 domain containing 1	61	32.9	36.2	42.9	43	60.6	87.2	98.3	45.4	45.6	0.605523	0.0854307	0.0223038	0.206096	-0.850344	-1.01118
1437504_at	Sla2	Src-like-adaptor 2	37.9	15.2	32.6	56.6	80.3	97.6	135	108.6	47.2	47.8	0.225534	0.0190592	0.0317865	-1.08954	-1.25966	-1.00933
1451579_at	BC024139	cDNA sequence BC024139	84.2	52.2	97.9	97.2	84	202.1	189	170.4	145.8	131.1	0.1582	0.0336753	0.000780155	-0.447976	-0.434958	-1.0085
1444242_at	Slco2a1	solute carrier organic anion transporter family, member 2a1	56.8	66.5	94.1	93	148.5	235.9	227.2	211.6	72.2	199.3	0.126695	0.161788	0.00452891	-0.859607	-0.728331	-1.0075
1440378_at			70.9	62.1	31.1	58.4	50.2	93.5	93.7	93.5	74.8	66.8	0.166086	0.00466855	0.00436377	0.514057	-0.402245	-1.0067
1431139_at	Cdyl2	chromodomain protein, Y chromosome-like 2	43.7	72	28.4	29.5	43.3	64	73.5	65.7	42.5	61.9	0.143144	0.152968	0.00375587	0.778142	-0.375816	-1.00569
1425635_at	Tnk1	tyrosine kinase, non-receptor, 1	67.9	12.7	95.6	56.3	50.5	162	119.8	124.4	145.7	13.9	0.396429	0.363844	0.0251686	-0.743395	-0.762767	-1.00498
1456343_at	Slc35f1	solute carrier family 35, member F1	47.6	25.4	58.4	21.9	42	72	77.5	95.8	13.6	78.7	0.806314	0.26393	0.032594	-0.159494	-0.825182	-1.00412
1454771_at			264.1	257.6	228.1	214.6	191.5	342.8	478.8	449	310.4	385.2	0.038626	0.29696	0.00762067	0.303245	-0.284218	-1.0025
1419407_at	Hc	hemolytic complement	9483.3	9263.9	9036.7	11228.4	8170.3	15957.5	22432	18578.3	16253.3	11810.1	0.934657	0.190161	0.0103942	-0.0160505	-0.436494	-1.00246
1422815_at	C9	complement component 9	14570.3	17759.5	13354.9	15164.3	13215.2	22384.4	31421.5	29757.3	25483.8	20362.9	0.215216	0.311544	0.00805833	0.21659	-0.281087	-1.00163
1440685_at	Calcrl	calcitonin receptor-like	60.8	55.8	17.4	46	30.1	72.2	48.6	66.4	39.2	66.8	0.0875072	0.544028	0.0457063	0.903492	-0.235554	-1.00154
1447158_at			20.9	57	36.3	21.7	14.3	47.1	45.4	52.2	11.3	66.6	0.41743	0.685302	0.02358	0.69259	-0.308407	-1.001
1420107_at	Bbs4	Bardet-Biedl syndrome 4 homolog (human)	45.3	83.1	47.2	42.4	61.5	130.1	92.1	80.2	83.5	12.6	0.4487	0.206104	0.0351251	0.350104	-1.06889	-1.00095
1424497_at	1110032O16Rik	RIKEN cDNA 1110032O16 gene	1225.8	982.6	750.9	842.8	685.6	1152.6	1386.5	2020	998.4	1332.4	0.0498236	0.394036	0.0446274	0.539373	-0.382961	-1.00016
1438497_at	2810423E13Rik	RIKEN cDNA 2810423E13 gene	52.6	69.3	66.2	36.1	24.3	79.8	84.5	88.9	65.6	16.3	0.356938	0.10256	0.0296441	0.530383	-1.04338	-1
1418923_at	Slc17a3	solute carrier family 17 (sodium phosphate), member 3	1474.5	2010	1691.7	2003.2	1094.2	3376.1	3555.4	2622.3	1695.7	1923.9	0.738266	0.0359939	0.0153191	0.12616	-0.815282	-0.99632
1431251_at	1300011L04Rik	RIKEN cDNA 1300011L04 gene	1385.9	1640.8	892.9	1155.3	404.5	1737.4	1860.1	1288	1267	1554.6	0.102764	0.445934	0.0444785	0.888337	-0.20703	-0.994135
1424267_at	1810043G02Rik	RIKEN cDNA 1810043G02 gene	191	190.9	52.7	84.8	92	168.7	159.3	129.1	116.6	282.6	0.00522785	0.512516	0.0111121	1.31966	0.389564	-0.994016
1416796_at	Nck2	non-catalytic region of tyrosine kinase adaptor protein 2	89.6	93.6	120.9	133.7	59.4	188.2	200	236.1	147	212.1	0.689196	0.419258	0.0187939	-0.192383	-0.212891	-0.991475
1451600_s_at	EG13909	predicted gene, EG13909	25616.3	33382.8	23687.6	23231.2	12765.4	35888.6	45256.4	37457.8	30838.1	31856.7	0.175596	0.117567	0.012909	0.568306	-0.334758	-0.990717
1435279_at	BC059842	cDNA sequence BC059842	212.4	260.9	157.9	180.4	166.1	342.7	431.2	227.5	115.6	205.3	0.0414999	0.128407	0.0492124	0.493149	-1.05686	-0.989378
1417835_at	Mug1	murinoglobulin 1	24547.4	26308.9	17149.9	17237	9038.3	23579.7	30908.5	31565.3	25390.4	24969.3	0.0546604	0.367137	0.0190108	0.812857	-0.188002	-0.986701
1430522_a_at	Vamp5	vesicle-associated membrane protein 5	240.3	333.8	208.9	326	313.5	571.6	617.2	491.9	448.9	439.1	0.947337	0.0915453	0.00600332	0.0215199	-0.335468	-0.986246
1433221_at	2610311E24Rik	RIKEN cDNA 2610311E24 gene	116	76.9	44.1	54.8	86	136	118.8	110.8	101	71.4	0.208667	0.0925646	0.0145561	0.64607	-0.499544	-0.983521
1431674_at	2610303G11Rik	RIKEN cDNA 2610303G11 gene	68.8	26.2	35.9	41.3	53.4	75.1	91.3	91.8	14	11.5	0.832669	0.00197133	0.00486245	0.125807	-2.75496	-0.983334
1434359_at	6330500D04Rik	RIKEN cDNA 6330500D04 gene	131.4	137	73.6	83.9	61.3	153.1	148.9	130.1	122.8	105.2	0.0058609	0.0755785	0.00179198	0.879734	-0.337369	-0.981752
1430754_at	4930511H11Rik	RIKEN cDNA 4930511H11 gene	63.4	33.1	64.3	36.5	57.6	107.9	118.1	86.6	79.8	22.9	0.79	0.118461	0.0147118	-0.130009	-1.02092	-0.980745
1440885_at	Evl	Ena-vasodilator stimulated phosphoprotein	117.8	151.3	112.6	64.7	63	200.7	129.1	143.9	157.6	130.6	0.112032	0.675973	0.0459765	0.748268	-0.131941	-0.979137
1419564_at	Zfp467	zinc finger protein 467	219.6	254.4	199.4	232.6	136.7	323.5	351.1	446.4	323.4	370.2	0.306177	0.635625	0.0168735	0.322182	-0.107648	-0.979047
1451543_at	Fbxo21	F-box protein 21	1109.8	1022.9	561.3	397.4	321.5	895.2	709	918.2	439.2	963.7	0.0070828	0.560257	0.0129282	1.32127	-0.261422	-0.978428
1454702_at	4930503L19Rik	RIKEN cDNA 4930503L19 gene	28.2	43.4	42.2	46.8	86.9	110.5	133.3	102.5	66	26.9	0.319515	0.0351168	0.0284409	-0.711761	-1.31331	-0.977267
1458853_at	Pbx1	pre B-cell leukemia transcription factor 1	44.3	46.9	40.6	22.1	28.2	69.9	47.9	61	39.9	3.7	0.119909	0.0967005	0.0251023	0.589716	-1.45098	-0.975995
1436494_x_at	Trmt1	TRM1 tRNA methyltransferase 1 homolog (S. cerevisiae)	763.2	1006.6	650.8	566.4	830.1	1077.7	1252.8	1688.1	830.2	1535.2	0.231415	0.686125	0.0291481	0.374826	-0.179646	-0.97297
1446215_at	Thtpa	thiamine triphosphatase	54.4	7.4	32.8	46.4	23.7	69.6	54.3	78	52.5	20.7	0.872531	0.130659	0.0261173	-0.150602	-0.878763	-0.972398
1454341_at	4933404I11Rik	RIKEN cDNA 4933404I11 gene	66.5	38.2	23.7	51.9	34.7	76.1	55.3	84.7	52.2	37.2	0.373818	0.118099	0.0422214	0.509791	-0.68839	-0.970266
1427364_a_at	Odc1	ornithine decarboxylase, structural 1	546	524.3	383.2	302.7	184.6	538.1	657.3	504.6	408.1	562.7	0.0467372	0.400002	0.020166	0.883062	-0.223326	-0.965619
1450715_at	Cyp1a2	cytochrome P450, family 1, subfamily a, polypeptide 2	18623.7	24864.9	27194	20365.4	20097	36302.9	45911	49733.7	39451.3	35562.6	0.845053	0.313363	0.00975226	-0.0526266	-0.229773	-0.963667
1451047_at	Itm2a	integral membrane protein 2A	133.6	192.6	129.4	125.6	94.8	234.4	253.3	193.7	173.5	248	0.173356	0.678849	0.0059445	0.484189	-0.108007	-0.961972
1442191_at	AF397014	cDNA sequence AF397014	106.6	84.1	34.5	92.2	65.3	125.2	136.3	112.4	82.8	208.2	0.267746	0.690621	0.0282912	0.575161	0.223329	-0.961546
1430052_at	C030048H21Rik	RIKEN cDNA C030048H21 gene	51.5	128.5	47.9	47.9	68.5	85.5	103.9	130.5	27.9	117.9	0.325421	0.435107	0.024567	0.716627	-0.548668	-0.961289
1450869_at	Fgf1	fibroblast growth factor 1	1476.9	1485.3	994.9	1077.6	478.1	1464.6	1617.5	1880.2	1260.5	1809.1	0.0800228	0.674784	0.022793	0.800795	-0.107996	-0.960172
1426323_x_at	Siva1	SIVA1, apoptosis-inducing factor	177.8	92.2	206.4	174.9	69.2	285.1	262.7	327.2	377.1	386.2	0.823484	0.0354559	0.0361055	-0.153605	0.38793	-0.957756
1419322_at	Fgd6	FYVE, RhoGEF and PH domain containing 6	337.7	385.6	458	497.8	498.4	792.2	832.2	1199.5	210.6	709.1	0.0157595	0.149815	0.0248087	-0.422597	-1.03349	-0.957463
1431113_at	Rbm4b	RNA binding motif protein 4B	50.5	50.4	69.1	51.1	56.5	90.2	132.7	119.9	8.1	46.5	0.307225	0.0277133	0.0154763	-0.223413	-2.06543	-0.956065
1454738_x_at	Pex6	peroxisomal biogenesis factor 6	6049.9	6447.3	4985.1	4947	4305.3	7392.9	7984.5	12217.2	3191.7	13579	0.0184021	0.863369	0.0440964	0.396882	-0.133481	-0.9547
1445761_at	Mobkl2b	MOB1, Mps One Binder kinase activator-like 2B (yeast)	77.3	39.7	77.3	52.9	40.7	88.3	139.1	103.8	101.9	64.7	0.942949	0.338382	0.044537	0.0383186	-0.406352	-0.95455
1438915_at	6720401G13Rik	RIKEN cDNA 6720401G13 gene	18.9	50.9	27.3	30	51.2	84.1	52.9	73.2	7.3	77.8	0.939658	0.409882	0.0460168	-0.0514336	-0.719569	-0.954068
1453782_at	3021401C12Rik	RIKEN cDNA 3021401C12 gene	497.5	318.1	278.4	370.6	198.2	465.3	695.1	479.8	370.1	380.6	0.269313	0.172216	0.0417588	0.530122	-0.542601	-0.953097
1431234_at	1700041B20Rik	RIKEN cDNA 1700041B20 gene	184.9	197.7	127.1	129.1	85.9	226.2	248.1	187.6	174.7	174.6	0.0260503	0.137448	0.00919988	0.746381	-0.337184	-0.952195
1425527_at	Prrx1	paired related homeobox 1	25.4	80.1	23.6	33.2	38.2	48.8	58.3	76.7	35.4	52.5	0.391767	0.255267	0.0328166	0.736206	-0.479239	-0.952137
1429811_at	4933424B01Rik	RIKEN cDNA 4933424B01 gene	93.2	152.9	111.3	103.4	91.9	138.6	224.5	229.9	172.7	150.5	0.43868	0.423988	0.0338248	0.267849	-0.290642	-0.951674
1441100_at	Mbtd1	mbt domain containing 1	41	64.6	32.5	28.9	23.4	51.7	43.4	68.9	16.9	28.6	0.0803636	0.0575509	0.0294921	0.901436	-1.26479	-0.95156
1439998_at	Jmjd1c	jumonji domain containing 1C	41.6	57.1	41.7	23.3	37.5	50.7	81.1	66.4	36.4	39.5	0.19818	0.0901846	0.0373249	0.530461	-0.799823	-0.951333
1436479_a_at	Dpp7	dipeptidylpeptidase 7	844.3	1503.6	834.5	1129.2	540.7	1609	1782	1450.5	1153.7	1492.8	0.378884	0.19873	0.0161965	0.491868	-0.286406	-0.950989
1424831_at	Cpne2	copine II	18.4	207	75.5	76.7	111.7	191.7	171.1	147.1	9.2	199.9	0.753674	0.436174	0.00944899	0.357459	-0.701059	-0.950223
1438936_s_at	Rnase4	ribonuclease, RNase A family 4	18242.7	24817.8	19163.6	22061.2	33926.5	38446.4	50718.3	55973.1	27933.8	42921.8	0.616621	0.234404	0.0275346	-0.21847	-0.449507	-0.949553
1439714_at			9.7	44.8	31.9	21.1	34.4	55.7	64.4	48.2	6.1	59.6	0.902214	0.345772	0.0122295	-0.0964145	-0.772107	-0.94533
1426154_s_at	Mup3	major urinary protein 3	56072.2	49647.7	37467.8	32660.3	37844.7	55852.6	75530	75955.4	52042.9	63471.9	0.0135485	0.320466	0.0083769	0.554542	-0.258944	-0.941317
1441755_at	Mapk15	mitogen-activated protein kinase 15	158	132	155.5	206.8	117.5	344.9	345.5	230.6	143.1	149.3	0.696626	0.0472386	0.0332946	-0.141418	-1.0703	-0.940768
1452186_at	Rbm5	RNA binding motif protein 5	742.3	561.5	847.1	797.8	592.7	1480.6	1374.6	1436.4	591.3	1146.4	0.494169	0.0759175	0.0012186	-0.194267	-0.719374	-0.939563
1439192_at	Nova2	neuro-oncological ventral antigen 2	117.4	179.6	117.4	96.5	159.3	210.8	237.6	267.2	177.9	103.8	0.520975	0.0670547	0.00976628	0.255476	-0.760031	-0.939204
1442087_at	H3f3a	H3 histone, family 3A	56.9	20	82.4	59.8	53.2	109.5	116	149	128.9	97.5	0.232253	0.5955	0.016728	-0.760412	-0.141129	-0.938535
1437446_at	Rab5b	RAB5B, member RAS oncogene family	30	69.8	38.4	30.9	30.9	49.4	75.2	67.4	47.6	100.7	0.356576	0.677412	0.0189906	0.579192	0.212375	-0.938224
1437187_at	E2f7	E2F transcription factor 7	29.3	53.4	63.6	41.4	48	114.7	90.2	88.1	63.5	90.4	0.492023	0.258603	0.0123617	-0.30261	-0.343945	-0.937369
1425641_at	Aff1	AF4/FMR2 family, member 1	59.2	65	54.6	54.6	30.5	88.6	88.3	90.1	70	43.4	0.238841	0.0474989	0.00621418	0.415296	-0.650457	-0.934508
1433126_at	5330422M15Rik	RIKEN cDNA 5330422M15 gene	74.3	57.6	36.7	41.1	57.4	73.8	98.4	86.1	62.4	54.8	0.134057	0.064263	0.0124123	0.549312	-0.555113	-0.933952
1430265_at	Appbp2	amyloid beta precursor protein (cytoplasmic tail) binding protein 2	103.5	21	74.3	61.9	135.6	152.2	209.9	157.1	35.7	127.4	0.552884	0.115589	0.0482334	-0.541437	-1.08557	-0.933745
1423274_at	Ints6	integrator complex subunit 6	112.7	116.4	74.5	72.5	41.8	149.6	102.5	108.4	42.7	59.8	0.0329112	0.0418879	0.0347271	0.864081	-1.22941	-0.93314
1419833_s_at	Centd3	centaurin, delta 3	143.8	196.4	205.3	195.9	189.4	279.9	387.3	460.3	209.1	249.5	0.28254	0.124809	0.027208	-0.210836	-0.712857	-0.932874
1431867_a_at	1700007B13Rik	RIKEN cDNA 1700007B13 gene	67.9	86.8	95	50	56.6	107.7	120.7	156.2	99.8	123.4	0.637588	0.48077	0.0390118	0.20294	-0.200059	-0.931863
1439261_x_at	Mitd1	MIT, microtubule interacting and transport, domain containing 1	48.2	85.4	54.6	80.7	43.8	114.6	97.8	128.6	73.6	59.5	0.743689	0.0336203	0.0187256	0.162117	-0.772299	-0.929006
1428625_a_at	Rmi1	RMI1, RecQ mediated genome instability 1, homolog (S. cerevisiae)	213.9	191.1	141.9	233.8	195.7	296.5	453.4	337.4	215.2	381.3	0.75664	0.512671	0.0334375	0.0883834	-0.281194	-0.928177
1428230_at	Prkcn	protein kinase C, nu	1962.4	1104.3	2003.6	2627.7	1584.4	3115.5	3659.5	5043.5	1551.8	3624.1	0.364728	0.295871	0.045125	-0.434267	-0.606203	-0.927058
1436897_at	Mfhas1	malignant fibrous histiocytoma amplified sequence 1	1074.2	1175	977.6	1153.5	1263.6	2324.9	2633.2	1494.8	973.7	1734.8	0.955073	0.224742	0.0435638	-0.00890963	-0.667491	-0.926664
1444760_at	Ncor1	nuclear receptor co-repressor 1	14	20.5	12.1	14.7	18	29.2	26.4	29.5	1.5	35.5	0.530328	0.494937	0.00242724	0.20806	-0.616671	-0.92566
1438516_at	Rif1	Rap1 interacting factor 1 homolog (yeast)	23.7	43.4	44	27.4	32.3	62.2	75.5	59.2	14.4	37.7	0.923231	0.0353404	0.0114843	-0.0430687	-1.33315	-0.925047
1448593_at	Wisp1	WNT1 inducible signaling pathway protein 1	67.3	63.1	37.1	90.3	107.6	155.3	151.2	139.6	73.9	150.4	0.664821	0.298689	0.0317167	-0.264754	-0.406975	-0.924706
1448297_a_at	Tnk2	tyrosine kinase, non-receptor, 2	1265.9	1286.9	860.2	910.1	991.5	1738.7	1816	1680.9	1024.1	1449.8	0.00571628	0.0553163	0.000113121	0.471434	-0.496605	-0.922746
1455804_x_at	Oxct1	3-oxoacid CoA transferase 1	60.1	48.6	76.9	68	51.3	135.2	146.5	89.9	83.5	158.9	0.373537	0.945447	0.0361706	-0.267011	-0.0313983	-0.921425
1454296_at	4631402F24Rik	RIKEN cDNA 4631402F24 gene	46.8	57.9	26.9	64.2	40.5	75.6	75.9	97.7	72.7	58	0.603518	0.203173	0.0404885	0.255064	-0.346082	-0.921145
1433670_at	Emp2	epithelial membrane protein 2	196.8	174.4	167.4	170.4	179.9	396.1	274.4	309.1	120.9	438.5	0.270128	0.737283	0.0133623	0.105043	-0.22335	-0.920076
1428029_a_at	H2afv	H2A histone family, member V	2250.5	2762.3	2113.3	2165	859.2	3699.8	3295.7	2717.5	2792.9	2891.5	0.266657	0.363313	0.0410978	0.549513	-0.187946	-0.91885
1452996_a_at	Aven	apoptosis, caspase activation inhibitor	826.9	1321.8	692.5	826.3	535.2	1121.3	1342.7	1416.5	894.4	2042.7	0.166217	0.719155	0.00759515	0.64999	0.183112	-0.917806
1425095_at	BC002059	cDNA sequence BC002059	51.9	34	48.5	63.3	43.4	97.7	104.8	90.7	71.5	60.1	0.452147	0.0179538	0.00311843	-0.268436	-0.570763	-0.917757
1457740_at	Arntl	aryl hydrocarbon receptor nuclear translocator-like	95.3	23.7	87.4	71	69.5	185.9	108	135.9	104.7	115.1	0.59394	0.342658	0.0457386	-0.352477	-0.382512	-0.915265
1427369_at	Nlrp6	NLR family, pyrin domain containing 6	1046.6	1228.9	1074.9	1172.3	1496.6	2299.7	2767.9	1984.5	1441.1	2252.1	0.579817	0.31763	0.0133958	-0.133357	-0.348219	-0.91355
1436549_a_at	Hnrpa1	heterogeneous nuclear ribonucleoprotein A1	1047.5	986	806.8	860.4	848.2	1344.1	1680.5	1708.7	832.5	1743.3	0.0104867	0.492234	0.00333578	0.27814	-0.292863	-0.912059
1445657_at	AW111846	expressed sequence AW111846	406.6	459.6	488	607.7	213	885.9	771.5	801.2	738.1	714.7	0.984861	0.130848	0.0345856	-0.0103998	-0.174038	-0.909703
1426624_a_at	Ypel3	yippee-like 3 (Drosophila)	1034.5	1102.9	754.7	733.8	545.6	1430.9	1398.4	987.5	697.2	2304.3	0.0222625	0.739576	0.0195241	0.656429	0.238283	-0.907973
1458465_at	Pan3	PAN3 polyA specific ribonuclease subunit homolog (S. cerevisiae)	41.3	55.6	53.9	27.3	35.6	61.1	82.2	75.7	15.8	31	0.467166	0.0150832	0.0273931	0.315491	-1.64139	-0.906891
1429779_at	Eif2c4	eukaryotic translation initiation factor 2C, 4	104	110.4	154.8	145	142.5	253.5	267.5	308.3	127.2	252.7	0.00500732	0.190798	0.00156823	-0.459758	-0.541312	-0.906869
1428381_a_at	2700038C09Rik	RIKEN cDNA 2700038C09 gene	2715.6	3151.9	3043.3	2437.8	1218.3	4685.5	4308.3	3506	4445.1	5375.6	0.397476	0.281179	0.0390351	0.393677	0.236955	-0.899801
1431798_a_at	Syde1	synapse defective 1, Rho GTPase, homolog 1 (C. elegans)	129.7	180.6	124.9	99.3	100.6	202.7	226.1	176.7	187.2	158.1	0.120666	0.265512	0.00478953	0.519075	-0.225314	-0.898575
1435475_at	Lman2l	lectin, mannose-binding 2-like	1103.1	1240.6	952.3	651.3	632.5	1257.2	1283	1615.9	913.1	1325.3	0.0587172	0.302085	0.0145578	0.652766	-0.3078	-0.894246
1448981_x_at	Tcl1b1	T-cell leukemia/lymphoma 1B, 1	64.6	136.1	93.9	71.5	72.8	121.9	161.5	159.1	86.9	96.1	0.512067	0.0452722	0.00986122	0.33783	-0.688871	-0.893504
1431008_at	0610037M15Rik	RIKEN cDNA 0610037M15 gene	430.7	450	636.1	617.2	298.3	987.5	1046.7	847.4	1270.2	971.4	0.625177	0.320545	0.0235684	-0.232072	0.222621	-0.893113
1448437_a_at	Gtpbp2	GTP binding protein 2	376.6	843	241.2	264.3	361.5	514.7	655.8	439.4	454.9	652.8	0.173097	0.885772	0.0278951	1.07727	0.0455586	-0.892867
1439061_at	Ccdc84	coiled-coil domain containing 84	356.3	267.5	242.2	339.4	192.5	447.8	389.3	597.9	229.1	276.6	0.46669	0.0710141	0.0435565	0.273526	-0.919735	-0.890459
1459070_at	Mia3	melanoma inhibitory activity 3	156.8	123.5	137.2	135.8	166.8	198.7	321.2	294.5	223.1	146.9	0.743938	0.218905	0.0316761	-0.0649134	-0.55325	-0.88889
1421142_s_at	Foxp1	forkhead box P1	75.2	52.1	95.1	58.6	137.3	156.7	171.4	210.3	78.5	205.1	0.355373	0.517486	0.0412812	-0.607824	-0.339858	-0.887659
1420088_at	Nfkbia	nuclear factor of kappa light chain gene enhancer in B-cells inhibitor, alpha	7743.1	7481.6	4839.4	5006.6	6363.2	7227.5	10928.7	11795.2	5221.6	9365.4	0.0393615	0.340171	0.0365003	0.494563	-0.452978	-0.885811
1431054_at	Lsm6	LSM6 homolog, U6 small nuclear RNA associated (S. cerevisiae)	336.8	328.9	566.2	561	435.8	947.6	1080.4	859	633.1	863.9	0.0420232	0.171672	0.00462681	-0.646411	-0.362534	-0.885253
1449836_x_at	Bik	Bcl2-interacting killer	220.4	289	163.3	188.9	205	407.1	356.2	265.3	137	470.9	0.105009	0.7926	0.0220395	0.455566	-0.173814	-0.884415
1447952_at	Auh	AU RNA binding protein/enoyl-coenzyme A hydratase	122.2	148.2	134.7	75.7	81.7	188.6	171.8	178.8	172.8	147.3	0.24262	0.18259	0.0131333	0.473595	-0.167335	-0.884358
1442099_at	Usp31	ubiquitin specific peptidase 31	56.1	58.3	43.5	18.8	48.8	60	74.6	70.3	55.4	54.5	0.190411	0.0973548	0.0375578	0.627191	-0.313766	-0.883061
1450638_at	Pdcd5	programmed cell death 5	3032	3489.4	2560.2	2490.1	2467.8	4135.4	5181.8	4537.9	3431.2	7964.4	0.0226886	0.577846	0.00230982	0.379776	0.303022	-0.881977
1456372_at	Itm2b	integral membrane protein 2B	26.7	66.5	28.2	54.3	32.6	67.9	68.7	75.5	11.2	46.3	0.68048	0.0524784	0.0184577	0.280477	-1.29815	-0.881857
1417532_at	Cyp2j5	cytochrome P450, family 2, subfamily j, polypeptide 5	1698.5	767.5	2321.3	2248.9	1174.1	2693.4	3711.2	4180.4	2074.5	2604.8	0.332474	0.141938	0.0484166	-0.634996	-0.592694	-0.881818
1424775_at	Oas1g	2'-5' oligoadenylate synthetase 1G	218.2	436.7	255.9	410.5	225.5	660.5	469.6	512.2	203.1	601.4	0.801792	0.446585	0.0372037	0.139355	-0.444591	-0.880764
1429034_at	Eme2	essential meiotic endonuclease 1 homolog 2 (S. pombe)	202.9	165.4	160	217.6	214.1	366	328	392.9	220.3	454.9	0.670363	0.803135	0.00338122	-0.099022	-0.10187	-0.877281
1428359_s_at	1810010M01Rik	RIKEN cDNA 1810010M01 gene	2.4	26.4	33.7	21.1	31.7	48	45.1	65.7	5.4	1806.7	0.254565	0.293414	0.0329119	-1.00167	4.09734	-0.876439
1448546_at	Rassf3	Ras association (RalGDS/AF-6) domain family 3	644.1	554.1	675.3	597.5	406.6	845.4	1084.4	1148.5	483.2	684.5	0.740922	0.0515586	0.0187306	0.0978853	-0.813502	-0.874188
1438450_at	Lin7a	lin-7 homolog A (C. elegans)	15.6	126.4	233.3	247.3	128.5	344.3	390.9	377.9	262.7	26.3	0.129562	0.0862014	0.0136653	-1.51583	-1.36048	-0.869832
1435523_s_at	2700089E24Rik	RIKEN cDNA 2700089E24 gene	58.7	5.6	53.7	43	53.6	97.7	103.3	73.6	62.3	121.1	0.441951	0.995074	0.0132931	-0.639992	0.00262451	-0.869487
1460560_at	Bahcc1	BAH domain and coiled-coil containing 1	237.9	190.9	242.3	188.7	91	339	304.8	309.6	346.5	262.5	0.547729	0.723409	0.0343122	0.301218	-0.0616769	-0.869032
1446034_at	LOC432842	hypothetical LOC432842	143.6	128.9	113.7	98.1	110.7	165.6	239.2	184	151.3	163.6	0.0399274	0.271996	0.0171974	0.34192	-0.317921	-0.868479
1438255_at	Ches1	checkpoint suppressor 1	1170.5	732.7	1041.5	1241.6	708.3	1559.9	2054.8	1838	983.3	1548.4	0.871513	0.143641	0.0178385	-0.0674312	-0.521902	-0.86615
1436401_at	9330128J19Rik	RIKEN cDNA 9330128J19 gene	83.8	56.9	59.1	41.3	90.3	126.3	121.5	99.5	77.7	65.3	0.768211	0.0317323	0.0342345	0.14628	-0.695205	-0.864878
1438197_at	Vezt	vezatin, adherens junctions transmembrane protein	212.5	206.3	202.8	163.7	79.6	242.5	302.9	267	232.8	62.9	0.286878	0.164934	0.0389537	0.493857	-0.873093	-0.864823
1437712_x_at	Exosc4	exosome component 4	228.5	289.1	201.8	278.3	295.1	455	466.9	488.3	211.6	484	0.993226	0.31786	0.00221456	0.00223155	-0.434607	-0.863259
1428508_at	Tbc1d2b	TBC1 domain family, member 2B	608.6	585.4	529.5	419.5	456.3	1092.8	808.3	647.8	418	607.4	0.0569204	0.161548	0.0467101	0.349887	-0.728725	-0.858997
1453688_at	Cwf19l2	CWF19-like 2, cell cycle control (S. pombe)	16.9	28.6	26.5	25.8	21	34.9	53.1	44.9	20.3	32.2	0.753774	0.112542	0.0230305	-0.102984	-0.754989	-0.858456
1455381_at	4921513D23Rik	RIKEN cDNA 4921513D23 gene	97.1	146.8	130.1	158.8	119.3	259.6	213.5	267	123.3	632	0.597327	0.541815	0.00567516	-0.158024	0.614292	-0.858444
1424037_at	Itpka	inositol 1,4,5-trisphosphate 3-kinase A	68	63	58	40.4	61.7	91.6	97.1	101.3	66.5	130.3	0.256804	0.947084	0.00374448	0.295556	0.0256398	-0.85708
1458870_x_at	Phr1	pam, highwire, rpm 1	91.2	90.7	95.4	78.3	39.8	123.1	137.2	125.4	61.7	8.4	0.420094	0.0201395	0.0279379	0.353872	-1.87503	-0.853243
1424952_at	Ociad1	OCIA domain containing 1	109.7	87.6	105.3	129.1	95.2	237.3	203.6	153.5	89.5	115.6	0.518264	0.0622348	0.028532	-0.155363	-0.950144	-0.850718
1451857_a_at	5730593N15Rik	RIKEN cDNA 5730593N15 gene	602.9	584.4	812.4	929.3	476.8	1297.5	1182.1	1520.2	1183.2	1120.6	0.466248	0.257922	0.0241546	-0.316938	-0.21095	-0.850343
1439399_a_at	Snord22	small nucleolar RNA, C/D box 22	323	365	205.2	200.6	220.8	326	360.8	442.2	248.5	784	0.00453702	0.542895	0.00871863	0.719826	0.456059	-0.849429
1431241_at	Chchd3	coiled-coil-helix-coiled-coil-helix domain containing 3	248.3	235.2	258.3	211.7	183	382.8	326.7	465.5	263	362.1	0.463601	0.303203	0.0192504	0.151395	-0.325539	-0.847506
1447788_s_at	Tspyl3	TSPY-like 3	3.8	31.4	32.5	28.9	50.6	58.1	60.5	82.8	19	31.5	0.238649	0.0331251	0.0449262	-1.08489	-1.41075	-0.846565
1449556_at	H2-T23	histocompatibility 2, T region locus 23	9914.1	12601.4	13556.7	12819.3	9452.1	17568.8	19702.8	27139.6	20596.8	12236.6	0.744135	0.375824	0.0394983	-0.0852105	-0.387185	-0.84622
1459864_at	Gpr146	G protein-coupled receptor 146	77.3	195.3	95.1	93.6	105.2	198.1	194.6	135.5	178.9	150.6	0.449846	0.715638	0.0193474	0.476423	-0.0958433	-0.845759
1451685_at	Mllt6	myeloid/lymphoid or mixed lineage-leukemia translocation to 6 homolog (Drosophila)	64.4	32.1	54.4	40.6	40.5	75.7	76.1	91.7	57.3	75.6	0.833204	0.223973	0.00679401	0.0952705	-0.288618	-0.845629
1428465_at	Tmem147	transmembrane protein 147	4192.1	5984.4	5622.9	5092.2	2360	8688.4	8413.8	6393.7	6529.8	7752.9	0.652785	0.553887	0.0490948	0.223382	-0.133178	-0.845587
1448854_s_at	Mug1	murinoglobulin 1	27890.3	34342.5	25699.7	24281.3	11996.9	32228.3	41592.8	37472.1	37077.2	27918	0.185495	0.416053	0.0326745	0.590884	-0.190998	-0.84454
1419291_x_at	Gas5	growth arrest specific 5	1056.8	1109.2	798.1	679	656.6	1148.3	1160.4	1521.2	910.4	2585	0.00845256	0.517305	0.0121567	0.606638	0.453113	-0.843949
1454933_at	2610027C15Rik	RIKEN cDNA 2610027C15 gene	111.8	191.2	136.5	129.8	159	272.4	264.7	225.8	269.4	206.6	0.778962	0.623644	0.00264862	0.0957994	-0.0955699	-0.843013
1459838_s_at	Btbd11	BTB (POZ) domain containing 11	128.4	176.7	96.6	105.5	72.5	148.6	161.6	182.2	147.7	156.7	0.0696912	0.428426	0.00639301	0.736913	-0.1089	-0.842499
1447004_at	Plcb1	phospholipase C, beta 1	66.9	62.6	65.2	43.5	29	80.4	83.5	82.8	50.9	35.9	0.261847	0.00653319	0.026282	0.496386	-0.922028	-0.841229
1430985_at	1810027O10Rik	RIKEN cDNA 1810027O10 gene	4078.5	5047.7	4421.8	4128.9	5444	8194.4	8971.6	7906.1	7345	9381.4	0.881664	0.995031	0.00193197	-0.0318319	0.00100663	-0.841202
1458464_at	Hecw2	HECT, C2 and WW domain containing E3 ubiquitin protein ligase 2	42.2	49.5	32.3	47.5	38.8	52.2	77.3	82.7	60	100.7	0.390037	0.654504	0.0396848	0.213852	0.183908	-0.839321
1445517_at			66.3	17	29.1	29.3	47.8	56.2	67.2	66.6	35.8	11.9	0.775564	0.0291981	0.017482	0.234567	-1.40898	-0.839216
1421238_a_at	Ptprt	protein tyrosine phosphatase, receptor type, T	64.4	106.5	55.9	51.7	50	80.1	110.5	91.1	6	148.5	0.129438	0.779299	0.0102853	0.701847	-0.28159	-0.837892
1446179_at	C030014K22Rik	RIKEN cDNA C030014K22 gene	78.7	160.3	77.1	63.8	68.4	108.4	133.5	131.9	103.2	61.7	0.205051	0.109275	0.00367295	0.776401	-0.595713	-0.836694
1421212_at	Abcc6	ATP-binding cassette, sub-family C (CFTR/MRP), member 6	908.2	1886.6	1272.7	1168	518.3	1593.2	1688.3	2002	1826.9	1161.3	0.45059	0.431869	0.0437084	0.502598	-0.237255	-0.836384
1425747_at	Dock5	dedicator of cytokinesis 5	189.9	183.9	168	143.2	121.4	222.8	300.2	248.2	141.2	213.8	0.0927541	0.140531	0.0129949	0.374195	-0.534324	-0.834071
1429238_a_at	Ogfod2	2-oxoglutarate and iron-dependent oxygenase domain containing 2	794.9	763.2	653.9	712.9	535.2	1171.9	1189	1026.8	814.7	1423.6	0.124423	0.968664	0.00250717	0.297233	-0.0129402	-0.832789
1423224_at	4432405B04Rik	RIKEN cDNA 4432405B04 gene	62.9	95	54.7	48	43	95	94.3	70.1	58.8	58.5	0.0971578	0.0781875	0.0128705	0.700973	-0.560013	-0.832178
1435731_x_at	Prdx4	peroxiredoxin 4	1351.6	1356.2	1068.4	1167.3	677.5	1699.1	2012	1474.9	1368	1111.3	0.14164	0.115589	0.0246985	0.479479	-0.479727	-0.832017
1440458_at	Cmah	cytidine monophospho-N-acetylneuraminic acid hydroxylase	24.5	22	49.6	32.3	30.7	58	72.7	69.6	6.5	80.9	0.167059	0.475038	0.01777	-0.690942	-0.611495	-0.830956
1424078_s_at	Pex6	peroxisomal biogenesis factor 6	2404.8	3361.5	2549.9	2688.5	1868	3960.2	3911.8	4766.8	1581.3	5002.6	0.365907	0.536815	0.00799866	0.28349	-0.355883	-0.830669
1417558_at	Fyn	Fyn proto-oncogene	206.3	195.1	279.4	379.6	239.9	531.6	522.2	544.7	423.5	428.9	0.163428	0.00115381	0.00518713	-0.578158	-0.322154	-0.830486
1426991_at	1810048J11Rik	RIKEN cDNA 1810048J11 gene	78.5	101.5	77.2	69	77	128.7	135.6	132.4	108.4	95.2	0.190413	0.0119406	6.65922e-05	0.274622	-0.377348	-0.829711
1452472_at	Rtp3	receptor transporter protein 3	805.7	667.4	479.4	888.5	400.4	1041	1040.3	1060.9	417.8	1296.2	0.519065	0.601764	0.0389859	0.321455	-0.289445	-0.829412
1455698_at	Tloc1	translocation protein 1	139.1	105.2	179.4	172.5	166.8	232.9	338.5	350.3	135	364.2	0.0327857	0.598057	0.0231213	-0.501284	-0.299717	-0.829397
1440057_at	Hsd17b7	hydroxysteroid (17-beta) dehydrogenase 7	33.5	56.8	50.7	22.5	51.3	64	74.1	83.1	40.5	24.1	0.823768	0.0215684	0.0426533	0.121615	-1.19078	-0.829206
1443836_x_at	Wdr48	WD repeat domain 48	304.9	182.1	130.8	197	148.3	317.4	256.3	272.1	168.3	145.4	0.204173	0.0155879	0.0102698	0.61762	-0.845969	-0.829052
1456930_at	Camsap1	calmodulin regulated spectrin-associated protein 1	108.9	50.3	95.7	74.8	126	177.9	205.6	142.9	75.1	217.3	0.555505	0.648241	0.0308568	-0.312229	-0.263254	-0.828127
1457969_at	Rabif	RAB interacting factor	174.8	107.8	87.2	66.1	46.1	111	142.8	99.3	83.2	106.5	0.0836097	0.313094	0.0436251	1.08806	-0.311395	-0.824411
1453475_at	4930445K14Rik	RIKEN cDNA 4930445K14 gene	245.1	373.2	192.7	143.5	124.6	253.9	242.8	319.2	214.3	419	0.064773	0.624749	0.0194171	1.00913	0.219459	-0.824252
1445693_at	Araf	v-raf murine sarcoma 3611 viral oncogene homolog	274.5	171	205.9	202.9	100.2	266.9	290.1	343.9	234.1	352.5	0.43568	0.903368	0.0347394	0.392722	-0.0340274	-0.823701
1434618_at	Crebzf	CREB/ATF bZIP transcription factor	180.2	217.6	147.1	183.6	100.2	206.8	261	294.6	236.6	165.2	0.203889	0.298253	0.0347802	0.469653	-0.339108	-0.823195
1456800_a_at	D130029J02Rik	RIKEN cDNA D130029J02 gene	59.5	89.8	109.8	55.6	78.7	146.1	163.3	122.4	113.4	61.2	0.791091	0.106163	0.0335415	-0.124296	-0.721347	-0.822891
1440296_at	EG545391	predicted gene, EG545391	43	4.6	25.1	35.5	51.2	71.9	61.5	64.2	50.6	60.4	0.494016	0.152417	0.0251822	-0.646924	-0.247061	-0.821663
1445597_s_at	Hrasls3	HRAS like suppressor 3	241.6	295.3	384.7	377.8	256.9	512.7	737.5	551	405.6	597.3	0.300691	0.451503	0.0322313	-0.340032	-0.259818	-0.821238
1448583_at	AA960436	expressed sequence AA960436	403.4	368	238.9	291.4	386.5	533.4	541	545.4	321.3	464.5	0.256604	0.071024	0.00566529	0.335835	-0.458619	-0.821137
1456169_at	EG226654	predicted gene, EG226654	499.4	454.7	767.2	603.3	958.3	1444.3	1334.1	1334.4	1260.2	370.4	0.11078	0.19575	0.00547539	-0.702412	-0.749755	-0.820534
1453497_a_at	Piga	phosphatidylinositol glycan anchor biosynthesis, class A	99	47.2	41.5	58.8	32.8	72.4	88.1	74.4	41.7	52	0.276937	0.024188	0.0202842	0.720395	-0.740963	-0.819536
1454791_a_at	Rbbp4	retinoblastoma binding protein 4	429.1	1145.5	537.4	788	646.6	1244.5	1026.4	1208.5	674.5	368.6	0.677222	0.021142	0.00712666	0.260288	-1.153	-0.819179
1449954_at	Hyal1	hyaluronoglucosaminidase 1	258.2	266.3	212.7	178.7	218.4	327.5	316.3	432.1	291.7	468.7	0.0361789	0.808094	0.0162138	0.367569	0.0842489	-0.819136
1419702_at	Taf1a	TATA box binding protein (Tbp)-associated factor, RNA polymerase I, A	182	157.3	119.6	138.5	102.5	206.9	199.3	230	143.3	203.5	0.0559402	0.225353	0.00271916	0.497125	-0.290414	-0.819081
1420377_at	St8sia2	ST8 alpha-N-acetyl-neuraminide alpha-2,8-sialyltransferase 2	66.4	70.6	35.6	24.3	47.9	57.1	76.6	56.4	66.1	47.7	0.0356307	0.596575	0.0446739	0.930781	-0.155295	-0.818401
1419661_at	1600012F09Rik	RIKEN cDNA 1600012F09 gene	85.1	47.9	58	62.9	52.7	91.5	102.1	112.4	69.3	99.1	0.590476	0.280825	0.00277208	0.200622	-0.276677	-0.817765
1435733_x_at	Rnaseh2c	ribonuclease H2, subunit C	2044.8	2799.3	2418.4	2887.8	1604	4504.4	4285.2	3386.3	2787.3	3388.3	0.845755	0.144763	0.025868	0.0724637	-0.394415	-0.817229
1452570_at	D0Kist5	DNA segment, KIST 5	20.9	58.8	35.5	66.6	37.3	79.8	76.8	89	16.1	48.6	0.753192	0.0318474	0.0299352	-0.221616	-1.33951	-0.81708
1435454_a_at	BC006779	cDNA sequence BC006779	829.9	755.5	744.4	975.1	956	1313.6	1418.2	1978.1	501.1	1872	0.39203	0.553336	0.0364109	-0.169999	-0.403961	-0.815888
1428229_at	Prkcn	protein kinase C, nu	1251.5	758.8	1248.1	1624.8	987.6	1991.4	2347.9	2451.9	1085.9	1857.6	0.418699	0.101752	0.0135049	-0.356414	-0.621171	-0.814879
1457487_at			173	112.1	111.7	91.8	63.3	160	157.8	151.2	130.4	141.7	0.162119	0.0333064	0.00919908	0.680672	-0.200488	-0.813829
1445523_at	Gje1	gap junction membrane channel protein epsilon 1	115.7	284.4	92.1	73.2	47.6	102	137.5	134.6	24.2	87.2	0.141402	0.0883867	0.0353797	1.49515	-1.16271	-0.813248
1433884_at	Syt1	synaptotagmin I	124.8	142.6	200	156.5	189.2	321.3	349.7	287.8	302.1	235.6	0.0765173	0.231036	0.00341308	-0.444146	-0.249466	-0.813122
1453287_at	5730557B15Rik	RIKEN cDNA 5730557B15 gene	284	389.6	294.2	216.1	165.2	326.2	452.8	407.2	335.2	685.3	0.171583	0.469099	0.0319764	0.580899	0.367891	-0.81232
1437773_x_at	Ddx17	DEAD (Asp-Glu-Ala-Asp) box polypeptide 17	6380.6	6000	3353	4887.9	2669.7	5899.4	5523.6	7730.9	2070.5	6868.3	0.0588711	0.407444	0.0439243	0.767313	-0.514523	-0.811908
1427440_a_at	Afm	afamin	7435.1	8514	11177.1	10149.9	4849.9	14104.2	15684.2	16070.5	16428.3	11153.1	0.788557	0.530234	0.0329208	-0.129857	-0.148544	-0.808907
1457504_at			53.9	132.2	74	69.1	63.4	137.3	125.8	98.5	99.4	52.6	0.471138	0.147152	0.0122327	0.434899	-0.665361	-0.808253
1446807_at	Usp8	ubiquitin specific peptidase 8	63.7	42.5	48.5	55.9	77.3	86.8	132.1	99.1	48.7	105	0.622769	0.363863	0.0472759	-0.189812	-0.463947	-0.807468
1418301_at	Irf6	interferon regulatory factor 6	702.6	602.4	567.4	738.2	903.2	1423.5	1405.2	1036.9	347.3	1167	0.566913	0.222217	0.0254645	-0.17425	-0.767079	-0.80743
1421335_a_at	Vezf1	vascular endothelial zinc finger 1	92.7	144.8	123.1	142.7	98.8	207.6	198.3	232	254	230.2	0.919694	0.157463	0.0049086	-0.0334245	0.187235	-0.807016
1429032_at	Micalcl	MICAL C-terminal like	28.1	114.9	70	68.6	60.5	129.3	135.5	82.9	83.6	38.4	0.884788	0.137411	0.0424686	0.107484	-0.925999	-0.80435
1418720_at	Cops7b	COP9 (constitutive photomorphogenic) homolog, subunit 7b (Arabidopsis thaliana)	441.5	441.9	336.8	327.3	270.8	523.4	596	511.3	374.4	354.5	0.0163524	0.0143731	0.00229056	0.503217	-0.576736	-0.802607
1417590_at	Cyp27a1	cytochrome P450, family 27, subfamily a, polypeptide 1	15467.6	18212.8	11109.1	11332.5	6567.1	18719.2	18182	13695.4	13280.9	13559.3	0.0498475	0.192803	0.0318142	0.800386	-0.329683	-0.802555
1419255_at	Spnb2	spectrin beta 2	132.5	89.6	102.9	82.9	134.7	184.6	162.4	211	126.1	158.7	0.877726	0.139676	0.0184423	0.0558475	-0.385353	-0.799941
1438159_x_at	Ndufv2	NADH dehydrogenase (ubiquinone) flavoprotein 2	7507.7	9849.9	7669.9	5553.8	4685.1	9469.4	10261.8	11444.5	9777.5	11423.8	0.156321	0.842118	0.0138275	0.539861	0.0286933	-0.799753
1440454_at	A530088I07Rik	RIKEN cDNA A530088I07 gene	112.8	92.1	133.5	118.3	76.8	206.5	201.9	163.6	147.6	102.2	0.780046	0.0739495	0.0202206	-0.09645	-0.610279	-0.799683
1417071_s_at	Cyp4v3	cytochrome P450, family 4, subfamily v, polypeptide 3	12479.2	14416.3	11394.4	10181.8	6430.5	16272	19490.9	12967.8	15615.7	11496.2	0.139782	0.418878	0.0452983	0.526555	-0.260942	-0.799059
1430034_at	Cct4	chaperonin subunit 4 (delta)	65	48.8	85.4	67.3	70.6	108.6	117.2	162.7	70.6	193.8	0.158524	0.960931	0.0357314	-0.38752	0.0297701	-0.798931
1431027_at	2810455O05Rik	RIKEN cDNA 2810455O05 gene	72	64.1	46.7	44.9	62.7	86.1	95.8	86.5	54.6	10.3	0.125347	0.0439882	0.00421831	0.403892	-1.46313	-0.798647
1448340_at	Tmem30a	transmembrane protein 30A	283.7	121.1	308.5	338.3	304.7	592.5	594	467.1	379.3	247.1	0.161875	0.0476194	0.00570821	-0.648032	-0.815492	-0.797335
1440223_at	Rbm6	RNA binding motif protein 6	116.5	147.3	84.2	86.7	108.7	143.5	191.3	150.9	72.9	79.8	0.0849167	0.021481	0.0148947	0.501043	-1.0844	-0.796701
1439453_x_at	Rnaseh2c	ribonuclease H2, subunit C	3256.7	3740	3353.3	4301.6	2140.3	6138.2	5849.4	5012.7	3896.5	4975	0.796297	0.129411	0.0278041	0.0995622	-0.353348	-0.795413
1417060_at	Ppp1r11	protein phosphatase 1, regulatory (inhibitor) subunit 11	1017.8	1025.2	655.1	695	926.3	1222.6	1423.2	1302.1	998.4	1119.7	0.0953362	0.061226	0.00559855	0.428898	-0.313352	-0.794331
1452621_at	Pcbd2	pterin 4 alpha carbinolamine dehydratase/dimerization cofactor of hepatocyte nuclear factor 1 alpha (TCF1) 2	2282.8	2433.9	2375.2	2040.4	1716.4	3384.2	4135.5	3105.2	3361.8	4300.9	0.300602	0.622277	0.0143703	0.206383	0.113438	-0.79302
1456822_at	Rad23b	RAD23b homolog (S. cerevisiae)	50	6.5	55.6	45.7	33.7	70	68.6	95.3	12.3	60.6	0.424271	0.145097	0.0373185	-0.671674	-1.09694	-0.792932
1434830_at	Mxd1	MAX dimerization protein 1	173.2	116	109.7	87.5	161.4	234.2	205.5	181.5	76.8	118.4	0.529951	0.0221475	0.0304435	0.274655	-1.08514	-0.792682
1432258_at	9430014N10Rik	RIKEN cDNA 9430014N10 gene	11.8	4.8	42.4	64.4	67.8	121.7	78.6	102.1	105.4	11.2	0.0181566	0.351461	0.0449545	-2.80984	-0.789928	-0.792405
1454752_at	Rbm24	RNA binding motif protein 24	58.4	65.2	34	30.4	41.9	61.2	46.9	76	20.5	60	0.0137713	0.331775	0.0458388	0.8025	-0.608466	-0.792348
1425522_at	2600011C06Rik	RIKEN cDNA 2600011C06 gene	18.6	5.3	33.5	23.4	24.4	57.3	45.3	38.1	4.4	10	0.100852	0.0132764	0.0374099	-1.18128	-2.70352	-0.791295
1455247_at	Amotl1	angiomotin-like 1	115.3	91	121.3	98.5	62.2	153.4	140.1	194	143.4	139.5	0.728319	0.389605	0.0442325	0.134011	-0.200148	-0.789707
1455155_at	Lsm14b	LSM14 homolog B (SCD6, S. cerevisiae)	412.3	558.9	373.2	322.1	402.3	625.4	750.6	520.1	273.8	499.2	0.151068	0.13375	0.0196265	0.40845	-0.709532	-0.788683
1460636_at	Map2k2	mitogen activated protein kinase kinase 2	990.2	1000.4	733.8	592.3	469.3	821	1062.7	1216.3	842.9	1224.8	0.0276539	0.998154	0.0345644	0.733861	0.000721167	-0.787963
1435481_at	Zfp653	zinc finger protein 653	87.3	178.5	105.4	79.4	63.7	147.8	155.4	125.8	110.9	169.9	0.273474	0.923103	0.0161747	0.682058	-0.0264722	-0.787732
1418694_at	Kcmf1	potassium channel modulatory factor 1	646.9	580.6	359.9	410.4	280.9	552.5	617.6	641.7	340.8	781.3	0.0169533	0.814733	0.00535032	0.808648	-0.10626	-0.785387
1459696_at	Fry	furry homolog (Drosophila)	123.5	137.1	92.7	123.2	114.8	217.2	189.2	163.4	137.1	75.4	0.214669	0.071179	0.0114461	0.241277	-0.83803	-0.784933
1423175_s_at	Pard6b	par-6 (partitioning defective 6) homolog beta (C. elegans)	166	150.3	117.3	153.9	151	216.7	268.4	242.2	131.3	211.6	0.362477	0.140093	0.00586754	0.168329	-0.4998	-0.784624
1438261_at	Cited4	Cbp/p300-interacting transactivator, with Glu/Asp-rich carboxy-terminal domain, 4	68.1	87.3	39.7	63.8	62.5	89.9	106.6	89.4	24.5	46.6	0.168554	0.0122573	0.0143736	0.489766	-1.42263	-0.784327
1450689_at	Prss3	protease, serine, 3	52.3	68.8	30.1	17.5	24.4	41.1	39.9	43	40.2	83.3	0.017998	0.294342	0.00989134	1.33509	0.579133	-0.784271
1460013_at	Nlgn2	neuroligin 2	239.5	166.9	84.2	84.7	98.8	157.9	148.3	154.7	188.7	178.5	0.0261413	0.0107538	0.000316454	1.18725	0.257075	-0.783837
1439765_x_at	Krt42	keratin 42	914.7	551.4	709.4	620.1	549.4	1012	1172.5	1049.8	773.8	751	0.522857	0.0153769	0.00252166	0.227058	-0.499871	-0.783565
1432114_at	1110035E04Rik	RIKEN cDNA 1110035E04 gene	48.7	86.2	81.1	55.5	67	113.2	120.4	116.8	87.5	69.6	0.981911	0.0129767	0.00312543	-0.00888471	-0.572357	-0.783265
1453480_at	D630002J15Rik	RIKEN cDNA D630002J15 gene	131.6	198.5	128.7	112.2	53.7	151.4	189.4	166.1	145.5	137.3	0.181144	0.155549	0.0489612	0.749108	-0.256957	-0.782944
1429971_at	Txnrd2	thioredoxin reductase 2	191.1	521.8	225.9	227	188.2	271.3	405.7	425.2	352.3	571.3	0.334187	0.426076	0.0372181	0.738113	0.329917	-0.781765
1439953_at	Pmm2	phosphomannomutase 2	8.6	32.4	44.2	24.8	37.3	55.2	55.6	71.9	14.6	30.4	0.28512	0.0252259	0.0322387	-0.789483	-1.43652	-0.781335
1446625_at	Tmem100	transmembrane protein 100	59.2	30.1	24.5	29.2	26.8	52	34.2	52.1	36.2	65.9	0.20329	0.737706	0.0342824	0.734634	0.147144	-0.78074
1423516_a_at	Nid2	nidogen 2	90.2	118.5	110.6	82.3	52	119.3	147.7	153.6	107.9	110.8	0.418086	0.109946	0.042631	0.3542	-0.358533	-0.780256
1434560_at	Wdtc1	WD and tetratricopeptide repeats 1	1242.7	1313	773.7	741.2	674.1	1241.5	1316	1197.3	698	1519.6	0.00127398	0.675858	0.000326339	0.808409	-0.174774	-0.778464
1418779_at	Rce1	RCE1 homolog, prenyl protein peptidase (S. cerevisiae)	373.3	531.8	246.9	316.9	367.9	520.2	459.4	617.6	331.5	489.1	0.152473	0.240243	0.0186018	0.543174	-0.375831	-0.777608
1438334_at	Dock2	dedicator of cyto-kinesis 2	78	84.5	91.2	88.2	71.4	141.9	167.6	119.5	89.9	90.2	0.795838	0.0599537	0.0174277	-0.0411351	-0.667217	-0.77444
1420950_at	Znrf1	zinc and ring finger 1	253.4	167.6	205.5	115	156	258.5	267.1	289.3	109.9	191.4	0.347662	0.0340184	0.0152428	0.406307	-0.85046	-0.774147
1445241_at	Rab11fip4	RAB11 family interacting protein 4 (class II)	69.5	103.3	31.8	42.7	54.1	78.9	61.1	79.7	25.2	43.3	0.0632892	0.0326685	0.026496	1.01118	-1.0964	-0.772644
1429650_at	Stk40	serine/threonine kinase 40	658.1	749.8	800.6	790.9	659.7	1143.8	1116.1	1584.3	614.1	1209.6	0.542951	0.300349	0.0284643	-0.0921869	-0.490852	-0.771989
1455577_at	Ccl28	chemokine (C-C motif) ligand 28	122.1	100.8	70.2	55.3	81.5	124.1	131.6	97.6	102.9	121.4	0.0435067	0.732865	0.0189578	0.691728	-0.0705016	-0.771263
1444421_at	Zcchc6	zinc finger, CCHC domain containing 6	76.6	48.3	39.3	74	96.7	122	118.6	117.8	48.3	94	0.773595	0.0665455	0.04176	-0.164653	-0.747672	-0.771181
1456807_at	Ppp1r3e	protein phosphatase 1, regulatory (inhibitor) subunit 3E	98.2	53.7	66.6	82	52.2	128	115.5	98.6	55.1	73.9	0.682126	0.0320342	0.0176898	0.182325	-0.822085	-0.768659
1417208_at	Amacr	alpha-methylacyl-CoA racemase	13158.7	12216.1	11613.5	11581	5830.9	17586	15452.7	16393.2	12858.3	12086.9	0.315619	0.0179376	0.0280599	0.391043	-0.401718	-0.768126
1432466_a_at	Apoe	apolipoprotein E	33313.4	47764.5	28717.4	27019.9	39760.3	42062.5	58646.2	61752.3	37783.7	52289.3	0.327292	0.410796	0.03776	0.348807	-0.265964	-0.766557
1417881_at	Slc39a3	solute carrier family 39 (zinc transporter), member 3	76	88.7	157.3	102.8	109.9	190.6	221.8	217	137.8	106	0.167228	0.014591	0.0117188	-0.582722	-0.783317	-0.766452
1444830_at			29.2	80.9	42.4	39.7	62.6	86.6	71.2	88.3	42.2	80.4	0.771035	0.282626	0.0201666	0.190712	-0.420323	-0.76618
1434745_at	Ccnd2	cyclin D2	88	42.7	168.2	232.7	235.2	300	341.3	440.5	185.1	232	0.0211123	0.0746115	0.0343862	-1.69803	-0.790006	-0.766108
1449402_at	Chst7	carbohydrate (N-acetylglucosamino) sulfotransferase 7	70.6	97.5	65.4	75.4	53.8	108.9	129.3	92.5	133	121.5	0.232628	0.322302	0.0212653	0.373771	0.207105	-0.765011
1448003_at	1810043H04Rik	RIKEN cDNA 1810043H04 gene	150.1	216.7	201.2	188.8	254.7	404.3	337.6	353.3	236	443.4	0.446204	0.77611	0.00624275	-0.228672	-0.103899	-0.764494
1426965_at	Rap2a	RAS related protein 2a	764.9	673	369.8	488.5	477.5	882.7	806.5	579.3	546.9	825.1	0.0194819	0.68488	0.034497	0.691222	-0.140496	-0.764035
1448427_at	Ndufa6	NADH dehydrogenase (ubiquinone) 1 alpha subcomplex, 6 (B14)	5506.7	6450.9	6212.4	5767	3806.9	8399.4	7995.5	10385.6	9206.2	11342.7	0.531662	0.35741	0.0247228	0.184217	0.202841	-0.76251
1419803_s_at	Ccdc12	coiled-coil domain containing 12	1416.1	1545	1715.6	1468.4	1384.3	2578.9	2221.7	2945.4	2200	2887.8	0.778207	0.924904	0.0101985	-0.0405617	-0.021447	-0.761794
1439368_a_at	Slc9a3r2	solute carrier family 9 (sodium/hydrogen exchanger), isoform 3 regulator 2	608.7	639.8	535.8	614	401.6	1003.7	973.9	652.1	629.4	633.1	0.277341	0.189982	0.0489735	0.271588	-0.473652	-0.761328
1428144_at	1200011O22Rik	RIKEN cDNA 1200011O22 gene	437	388.2	326.9	287.2	293.4	511.8	538.4	487.2	313.9	418.9	0.0198273	0.0438972	0.000401258	0.447809	-0.484039	-0.760523
1422646_at	Mga	MAX gene associated	91.5	100.5	112.4	80.7	99.2	155.1	149.7	190.1	122.9	162.1	0.914826	0.380899	0.01249	-0.021381	-0.211213	-0.759687
1437853_x_at	Ndn	necdin	84.7	105.1	107.4	62.6	114.3	177	168.1	135.2	112.1	114.4	0.995597	0.0650656	0.0337945	0.00202839	-0.499462	-0.756522
1432876_at	4632418H02Rik	RIKEN cDNA 4632418H02 gene	179.5	153.5	100.1	139.7	106.7	201	197.1	186.9	131.9	119.4	0.0707474	0.00232935	0.00356968	0.527629	-0.634063	-0.755581
1434606_at	Erbb3	v-erb-b2 erythroblastic leukemia viral oncogene homolog 3 (avian)	3217	3458.4	4303.4	2883.3	3116	5784.6	4710.9	6887.6	3728.6	4435	0.87731	0.138253	0.0370309	-0.0411338	-0.505445	-0.754663
1449410_a_at	Gas5	growth arrest specific 5	950.9	989.1	755.2	665.9	593.2	1080.6	934.6	1381.5	678.7	2102.5	0.0171562	0.674412	0.029948	0.530741	0.296536	-0.753855
1422495_a_at	Hmgn1	high mobility group nucleosomal binding domain 1	4207.2	4353.7	4758.4	3440.1	3123.7	6608.8	7122.1	5359.7	4647.7	5876.9	0.491862	0.270099	0.0232572	0.181643	-0.274135	-0.753708
1439947_at	Cyp11a1	cytochrome P450, family 11, subfamily a, polypeptide 1	54.9	26	55.8	54.2	68.2	87.7	126.3	86.4	104	68	0.217922	0.559182	0.0420434	-0.554323	-0.219514	-0.753387
1451534_at	Scgn	secretagogin, EF-hand calcium binding protein	196.9	134.3	140.1	121.9	213.5	255.4	296	249.3	215.6	184.4	0.879406	0.0571029	0.0265304	0.0632198	-0.416299	-0.751816
1455897_x_at	Hmgn1	high mobility group nucleosomal binding domain 1	4961.9	5639.5	6206.9	5332.2	5354.5	8505.8	10016.6	9900.5	8024	10449.9	0.515334	0.843007	0.00243054	-0.0872595	-0.0366028	-0.750577
1445548_at	Rdx	radixin	16.3	49.6	47	53.7	25.8	63.4	76.3	73.1	17.4	54	0.615184	0.0937582	0.0359927	-0.355825	-0.99054	-0.750361
1437614_x_at	Zdhhc14	zinc finger, DHHC domain containing 14	387.9	493	182.2	239.7	316.8	417	487.7	336.6	254.6	310.5	0.0556481	0.116898	0.0458185	0.838952	-0.550311	-0.748791
1428535_at	9430020K01Rik	RIKEN cDNA 9430020K01 gene	96.3	81.1	124.2	101.5	102.8	189.7	198.7	162.8	122.8	175.9	0.156639	0.250418	0.00472472	-0.303925	-0.298916	-0.746683
1418875_at	Syngr4	synaptogyrin 4	29.9	41.1	63.4	64.8	41.8	85.5	101.5	97.8	66	89.4	0.136638	0.206453	0.0125397	-0.674681	-0.289	-0.744414
1439226_at	Dock8	dedicator of cytokinesis 8	11.6	108.9	67	83.7	74.2	97.5	153.2	125.5	117.3	45.9	0.71596	0.285118	0.0397994	-0.315288	-0.619896	-0.742216
1434401_at	Zcchc2	zinc finger, CCHC domain containing 2	783.1	451.5	535.6	820.7	556.5	1127.2	1086	985.8	373.8	898.8	0.913095	0.124404	0.0131673	-0.0466798	-0.744879	-0.741935
1453590_at	Arl5b	ADP-ribosylation factor-like 5B	71.1	53.2	47.2	56.5	59.6	86.4	93.1	93.6	50.5	53.4	0.417312	0.00116615	0.00113084	0.191264	-0.809271	-0.741905
1431443_at	1810008B01Rik	RIKEN cDNA 1810008B01 gene	146.9	117.2	144.1	126.9	142.6	243.6	270.6	176.8	140.8	177.4	0.688207	0.161304	0.0312557	-0.0621894	-0.533789	-0.74045
1452048_at	Mrpl12	mitochondrial ribosomal protein L12	4718.2	7230.4	4619.4	4020.7	3606.6	6058.6	6602.4	7777.2	6935	11277.3	0.157803	0.280364	0.00960358	0.549411	0.418607	-0.738875
1417783_at	Als2	amyotrophic lateral sclerosis 2 (juvenile) homolog (human)	1175.6	1082.5	1139.5	1497.2	1427.3	2157.4	2798.4	1824.1	856.6	1394.2	0.218797	0.0736855	0.041669	-0.262829	-1.00586	-0.738364
1448615_at	Ccs	copper chaperone for superoxide dismutase	8136.6	9163.4	11120.3	9944.9	7131	15295.4	13282.6	18442.1	11936.7	13067.9	0.667008	0.20819	0.0304404	-0.119766	-0.326122	-0.737777
1451226_at	Pex6	peroxisomal biogenesis factor 6	2266.4	3040	2380.8	2756.7	2281.6	4232	3760.8	4375.4	1999.7	4732.2	0.636246	0.521742	0.00218166	0.101452	-0.292587	-0.737319
1437013_x_at	Atp6v0b	ATPase, H+ transporting, lysosomal V0 subunit B	3057	3587.8	2835.1	2264.2	1986	3311.1	3719.6	4762.4	3285	4230.4	0.0848085	0.809778	0.0347197	0.492359	-0.0650587	-0.735042
1442510_at	5830473C10Rik	RIKEN cDNA 5830473C10 gene	435.7	614.8	1006.8	752.7	440.1	1222.1	1290	1146.5	1447.6	480.3	0.41773	0.533619	0.0451492	-0.481203	-0.339299	-0.734051
1423493_a_at	Nfix	nuclear factor I/X	1405.2	1260.9	1557.5	1254.3	1030.8	2552.7	2111.9	1723.2	1537.8	1981.8	0.814857	0.369597	0.040484	0.0576106	-0.274945	-0.733236
1452219_at	Tmem63b	transmembrane protein 63b	821.9	1046.9	814.4	760.3	595.5	1004.3	1332.1	1267.6	1277.4	925.4	0.175337	0.625325	0.0163362	0.369247	-0.125298	-0.731771
1425105_at	Rbp3	retinol binding protein 3, interstitial	122	122.6	123.6	107	80.6	161.3	202.4	152.1	121.3	106.5	0.334004	0.0677355	0.0265895	0.237545	-0.594082	-0.72897
1418317_at	Lhx2	LIM homeobox protein 2	72.1	84.3	97.6	75.7	65.3	121	126	148.2	104.9	106.4	0.925371	0.0946905	0.0146062	-0.024391	-0.318328	-0.727989
1416962_at	Rcc1	regulator of chromosome condensation 1	118.9	156.3	128.5	167.1	137.5	224	251.9	241.1	166.3	94	0.763208	0.0327835	0.00264072	-0.0692572	-0.876835	-0.727273
1428168_at	Mpzl1	myelin protein zero-like 1	191.4	277.7	223	181.7	169.8	348.4	279	323.3	154	287.1	0.342915	0.184357	0.00840416	0.292551	-0.522922	-0.726683
1437281_x_at	Xab2	XPA binding protein 2	807.4	739	441.4	457.2	780.9	965.4	895.4	914.5	689	718.8	0.237731	0.00475611	0.0315414	0.465844	-0.394239	-0.724612
1441398_at	AU021895	expressed sequence AU021895	27.9	35.7	47.4	54.4	36.7	80.6	89.9	58.3	52.3	121.9	0.141923	0.730273	0.0481087	-0.537825	0.19162	-0.724201
1436792_at	Whdc1	WAS protein homology region 2 domain containing 1	346.1	391.2	350.9	502.4	255.8	648.1	650.5	532.9	528	465.8	0.991807	0.131759	0.0419594	-0.00410329	-0.297036	-0.723636
1450838_x_at	Rpl37	ribosomal protein L37	279.8	272.6	162.1	187.6	186.3	366.4	286.4	231.9	299.3	135.7	0.0030533	0.40009	0.043635	0.628443	-0.43921	-0.722955
1456441_at	Rbm4b	RNA binding motif protein 4B	48.6	65.3	76.3	38.9	54.7	83.7	101.8	94.4	47.3	32.3	0.984802	0.00890503	0.0382544	0.0080444	-1.22911	-0.720226
1451390_s_at	Zfand2b	zinc finger, AN1 type domain 2B	754.8	882.5	630.2	555.2	449.4	957.4	1016.1	719.1	813.4	1156.3	0.0454796	0.649263	0.0282434	0.587167	0.133938	-0.719886
1452998_at	2010200O16Rik	RIKEN cDNA 2010200O16 gene	93.8	121	73.9	40.8	58	85.8	107.2	91.4	51.1	82.7	0.0524441	0.147905	0.0317992	0.899688	-0.502881	-0.719653
1445323_at	Greb1	gene regulated by estrogen in breast cancer protein	45	11.2	46.3	47.9	67.3	90.1	102.9	72.9	28.8	92.6	0.191525	0.365976	0.034103	-0.93793	-0.546153	-0.71935
1422107_at	2410066E13Rik	RIKEN cDNA 2410066E13 gene	110.2	60.1	37.4	60.6	70.6	92.8	98.5	86	64.7	102.1	0.289869	0.582291	0.0258489	0.599436	-0.148366	-0.717843
1437557_at	D3Ertd254e	DNA segment, Chr 3, ERATO Doi 254, expressed	81.1	98.8	46.1	60	61.1	90	105.2	79.4	65.6	117.7	0.0326521	0.996046	0.0158816	0.690583	0.00183766	-0.715757
1438985_x_at	Otud5	OTU domain containing 5	84.5	65.2	39.7	36.1	60.9	76.7	83.4	64.4	40.4	99.2	0.0976949	0.841227	0.0372512	0.716023	-0.100454	-0.715702
1439565_at	AW492303	expressed sequence AW492303	153.9	203.9	69.7	93.8	91	137.5	163.7	116.4	130.1	140.6	0.0209179	0.845106	0.0255172	1.07645	-0.0404643	-0.714456
1438317_a_at	Endog	endonuclease G	3879.5	4723.6	3367.5	3021.1	3414.2	5029.1	5589.1	5466.4	4580.9	5020.5	0.0610311	0.132997	0.000572203	0.396625	-0.159401	-0.714414
1431591_s_at	LOC677168	hypothetical protein LOC677168	222.7	190.7	265.4	382.2	384.7	482.8	561.7	648.3	322.7	402.8	0.0781445	0.0605087	0.0236683	-0.73529	-0.637402	-0.713549
1419232_a_at	Apoa1	apolipoprotein A-I	46947.5	65367.7	44257.8	41030.8	48915.8	58650.5	77869.7	83371.1	53863.6	69483	0.223874	0.37897	0.0218607	0.328084	-0.24911	-0.712359
1440265_at	Jund1	Jun proto-oncogene related gene d1	93	109.2	82.8	66.6	80.4	110.7	137.5	128.3	10.7	73.8	0.0702745	0.0474785	0.00636708	0.400367	-1.57066	-0.712271
1448784_at	Taf10	TAF10 RNA polymerase II, TATA box binding protein (TBP)-associated factor	3835.7	6797.5	3698	3365.9	3524.9	5872	6057.8	5414.5	4360.5	9731.2	0.206017	0.575147	0.000460043	0.590999	0.285347	-0.711923
1440313_at	Fuca2	fucosidase, alpha-L- 2, plasma	81.5	83.6	77.8	71.5	53.7	124.7	120.8	86.7	114	99.1	0.20963	0.816683	0.0375627	0.286823	-0.055559	-0.710572
1428596_at	Tbc1d9b	TBC1 domain family, member 9B	1262.3	1484.1	942.6	1116.7	709.4	1620.5	1702.4	1206.2	1117.4	1327.3	0.0804948	0.270368	0.0387852	0.573296	-0.304604	-0.710016
1455668_at	Whsc1l1	Wolf-Hirschhorn syndrome candidate 1-like 1 (human)	294.6	192.7	266.2	226.8	190.6	366.7	442.6	308.9	166.8	259.5	0.760536	0.0785554	0.0310954	0.0966203	-0.806275	-0.709954
1429903_at	Dpf2	D4, zinc and double PHD fingers family 2	39.7	12.1	19.1	28.7	32.3	36.8	44.1	50.1	40.2	9.2	0.948804	0.228591	0.0368632	-0.0438876	-0.822021	-0.709693
1416216_at	Reps1	RalBP1 associated Eps domain containing protein	780	925.5	476.4	474.5	583.5	715.8	815.3	977.9	467.1	989.4	0.0174284	0.65438	0.0183561	0.737483	-0.199644	-0.709438
1457416_at	Metap2	methionine aminopeptidase 2	71	94.4	61.7	94.2	83.2	137.6	144.1	109.2	108.5	161.1	0.85517	0.863192	0.0243122	0.0533076	0.0489834	-0.709185
1444341_at	8030451F13Rik	RIKEN cDNA 8030451F13 gene	31.6	50.4	47.9	56	79.4	113.9	85.6	100.1	71.5	54	0.248234	0.0579932	0.036068	-0.575548	-0.670388	-0.708831
1446851_at	Col22a1	collagen, type XXII, alpha 1	106.4	117.3	108.4	61.2	106.1	159.4	138.1	152.8	128.2	79.1	0.397112	0.10309	0.0247798	0.283428	-0.534204	-0.707787
1423867_at	Serpina3k	serine (or cysteine) peptidase inhibitor, clade A, member 3K	1375.6	1260.1	601.9	815.6	919.5	1440.5	1156.8	1219.6	725.7	494.3	0.0245536	0.0181161	0.0178009	0.758491	-1.06056	-0.707744
1457093_at	Gapvd1	GTPase activating protein and VPS9 domains 1	172	233.5	129.8	152.3	134	218	253.4	208.1	180.3	161.7	0.080073	0.0618798	0.00466426	0.547734	-0.405515	-0.707543
1451396_at	Pomt2	protein-O-mannosyltransferase 2	316.8	433.7	361.4	235.5	269.3	562.6	433.3	418.6	449	387.4	0.276749	0.462014	0.036726	0.378114	-0.173065	-0.70752
1454871_at	Rbm15b	RNA binding motif protein 15B	176.2	189.3	153.6	117.2	157.6	208.3	227.8	263.4	150.6	153.8	0.104041	0.03029	0.011861	0.355875	-0.615393	-0.707366
1424833_at	Itpr2	inositol 1,4,5-triphosphate receptor 2	76	92.5	66.2	76.2	64.4	109.1	117.2	111.1	69.8	76.7	0.143024	0.00235985	0.00058835	0.289475	-0.618597	-0.706224
1452155_a_at	Ddx17	DEAD (Asp-Glu-Ala-Asp) box polypeptide 17	2638.9	3048.8	1406.5	2126.2	1046.4	2651.5	2408.1	2406.4	769.7	2660.5	0.0570972	0.357033	0.0425347	0.897744	-0.53708	-0.705271
1419109_at	Hrc	histidine rich calcium binding protein	123.2	68.1	77.3	98.7	125.7	133.5	184.9	173.2	140.8	105.7	0.86883	0.188686	0.0389904	-0.0723153	-0.410935	-0.70437
1421520_at	Jph1	junctophilin 1	39.5	53.4	68.4	64.1	73.8	134.3	87.5	114.3	52.9	67.6	0.0386283	0.0665441	0.0353515	-0.566031	-0.894895	-0.704147
1447828_x_at	2310005P05Rik	RIKEN cDNA 2310005P05 gene	216.4	291.8	213.7	157	188.3	266.7	372.7	271.2	116.1	283.8	0.149722	0.270326	0.0376443	0.447511	-0.602216	-0.703969
1438952_x_at	Tarbp2	TAR (HIV) RNA binding protein 2	111.9	137.7	53.5	62.9	98.3	109.5	125.5	114.5	100.6	394	0.0767715	0.318157	0.0357734	0.802258	1.08593	-0.70297
1416765_s_at	Magmas	mitochondria-associated protein involved in granulocyte-macrophage colony-stimulating factor signal transduction	3839.7	4944.9	4476.7	3683.3	2720.8	5042.3	5663	6994.3	6505.7	8316.9	0.39568	0.229322	0.0415165	0.276226	0.329044	-0.701932
1454813_at	Ccdc72	coiled-coil domain containing 72	3736.7	3627.2	2943.2	3493.7	4125.4	5156.7	6428.5	5591.6	5086.9	8963.9	0.739999	0.45616	0.0120782	0.0645804	0.295153	-0.701537
1424521_at	Zfand2b	zinc finger, AN1 type domain 2B	807	742.6	473	452.8	391.2	736.1	768.1	634.3	665.7	689.3	0.00349628	0.551369	0.00440682	0.819603	-0.0733439	-0.699344
1417084_at	Eif4ebp2	eukaryotic translation initiation factor 4E binding protein 2	2499.5	1480.6	2083	1708.7	1301.3	2425.5	3046	2792.7	1833	2160.6	0.584469	0.0632296	0.021573	0.229251	-0.464223	-0.698359
1439166_at	Nol11	nucleolar protein 11	8.9	66	33.2	39.6	39.1	52.3	56.3	72.9	7.4	51	0.994858	0.183511	0.0249489	0.00579009	-1.05097	-0.69776
1420420_at	Hao1	hydroxyacid oxidase 1, liver	13424.4	11702.4	10648.2	12394.3	7607.8	17221.4	19030.1	13424.5	8711	6996.7	0.308084	0.0297149	0.0428029	0.298288	-1.07611	-0.696648
1458186_at	Zfyve9	zinc finger, FYVE domain containing 9	105.1	166	119.5	124.8	92.8	155.9	221.5	168.5	123.1	172.5	0.439031	0.361552	0.0359978	0.270611	-0.300028	-0.69546
1437747_at	Ube4a	ubiquitination factor E4A, UFD2 homolog (S. cerevisiae)	391	458.1	324.8	374	268.2	484.2	465.9	614.9	246	435.4	0.116476	0.146891	0.0235882	0.397381	-0.614626	-0.694575
1418845_at	Proc	protein C	13021.1	18811.5	14937.1	14026	12785.6	18233.5	21848.6	27426.8	20278.7	20443.7	0.449074	0.578975	0.0352757	0.193736	-0.144293	-0.693346
1449180_at	Kcmf1	potassium channel modulatory factor 1	379.8	233	239.8	171.9	206.8	304.7	358.5	336.9	269.5	187.8	0.194936	0.0642198	0.00711394	0.571605	-0.543969	-0.693299
1438975_x_at	Zdhhc14	zinc finger, DHHC domain containing 14	382.2	507	258.4	279.4	271.8	441.1	514.9	353.1	273.5	260.4	0.034195	0.0680296	0.0242332	0.720261	-0.708971	-0.693294
1438030_at	Rasgrp3	RAS, guanyl releasing protein 3	99.2	59.2	133.1	116.3	107.9	160.5	224.2	193	141.7	133	0.109653	0.104568	0.0207339	-0.588601	-0.487501	-0.693185
1431762_at	Htra3	HtrA serine peptidase 3	185.1	177.6	88.8	128	140.7	172.9	218.7	185.8	132.9	190.3	0.0552303	0.346424	0.0241153	0.605796	-0.252181	-0.691628
1417247_at	AI597479	expressed sequence AI597479	323.3	191.5	190.8	226.1	174.4	282.4	395.1	277.5	220.9	226.1	0.33725	0.151972	0.0426649	0.385084	-0.510263	-0.69161
1453049_at	6620401M08Rik	RIKEN cDNA 6620401M08 gene	157.9	166.6	253.2	222.8	148.6	326.5	312.2	369.5	394.6	446.7	0.336342	0.0642733	0.0227574	-0.359752	0.323873	-0.690777
1424252_at	Hnrpdl	heterogeneous nuclear ribonucleoprotein D-like	214.4	148.3	154.3	149	204.1	222.1	264.2	332.5	181.9	245.7	0.739317	0.304502	0.0472161	0.100616	-0.352287	-0.690388
1429253_at	Zmym4	zinc finger, MYM-type 4	264.2	150.2	170.7	182.9	148.6	220.8	338.7	250.8	230.8	170.8	0.43626	0.266222	0.0491708	0.307724	-0.427734	-0.690194
1436544_at	Atp10d	ATPase, Class V, type 10D	158.5	115.7	61.5	68.4	42.1	101	77.2	99.2	111.9	95.5	0.0243634	0.40483	0.0328911	1.25778	0.165411	-0.689559
1455502_at	Madd	MAP-kinase activating death domain	502	493.1	539.9	445.7	295.7	685.1	678.6	702.1	528.9	387.7	0.498938	0.0229516	0.0215818	0.220268	-0.587374	-0.689092
1451312_at	Ndufs7	NADH dehydrogenase (ubiquinone) Fe-S protein 7	8652.1	11442	9125	8510.1	6425.1	12260.9	11235	15269.7	10342.2	12655	0.264601	0.483504	0.028408	0.325086	-0.168356	-0.688128
1427434_at	Birc1g	baculoviral IAP repeat-containing 1g	90.4	128	89.1	55.8	66.8	117.2	104.4	119.3	197.3	53.5	0.133178	0.841276	0.0165284	0.629914	0.142151	-0.687327
1440457_at	Cltc	clathrin, heavy polypeptide (Hc)	36	12.1	52.4	32.3	42.3	75.3	73.8	55.4	61.1	87.8	0.214221	0.660334	0.0403015	-0.815757	0.127205	-0.687272
1449653_at			55.6	7.7	38.5	31.5	32.8	60.7	58.2	46.4	26.7	21.3	0.894019	0.0141852	0.0131908	-0.1146	-1.19902	-0.685246
1417040_a_at	Bok	Bcl-2-related ovarian killer protein	646.3	696.3	465.6	317.7	414	676.7	616.1	632.3	379.9	665.5	0.0191361	0.354686	0.00667662	0.750207	-0.295916	-0.685149
1435594_at	Arl6ip2	ADP-ribosylation factor-like 6 interacting protein 2	436.4	321.6	249.5	251.4	220.8	361.1	405.7	392.1	368.2	642.3	0.0532817	0.334003	0.000906415	0.655761	0.387276	-0.683285
1455152_at	AI462493	expressed sequence AI462493	1215.1	1439.2	1180.3	1002.9	1072.6	1527.9	1511.2	2187.2	1980	2766.6	0.108508	0.221754	0.0452637	0.290282	0.446067	-0.682778
1448601_s_at	Msx1	homeo box, msh-like 1	155.3	137	128	129.7	136.7	258	201.9	172.8	219.4	121.3	0.150249	0.466714	0.0342154	0.152753	-0.308057	-0.681862
1420382_at	Apob48r	apolipoprotein B48 receptor	72.9	116.2	123.7	140.8	122.4	239.3	189.5	191.8	107.4	123.8	0.149603	0.0249218	0.0107538	-0.447849	-0.83956	-0.681703
1452646_at	Trp53inp2	transformation related protein 53 inducible nuclear protein 2	8824.2	9540.2	3453.8	3724.7	3936	6041.2	5477.2	6271.6	3750.8	6245.9	0.000442385	0.411277	0.00125288	1.30943	-0.24658	-0.678623
1445565_at	Hist1h2be	histone cluster 1, H2be	64.9	51.1	47.2	70.7	51	84.2	82.2	103.6	68.6	34.6	0.884041	0.088627	0.0278761	0.042918	-0.802554	-0.67679
1427109_at	ORF61	open reading frame 61	2700.7	3282.3	2324	2290.8	1582.9	2915.5	2998.3	3993	3014.5	4746.5	0.0928046	0.51479	0.0428864	0.534099	0.232786	-0.676686
1455235_x_at	Ldhb	lactate dehydrogenase B	236	292.7	158.6	160.4	107.4	210.8	244.8	225.9	100.7	171.2	0.0286405	0.0522323	0.013063	0.895204	-0.740675	-0.676506
1416103_at	Ywhaz	tyrosine 3-monooxygenase/tryptophan 5-monooxygenase activation protein, zeta polypeptide	431.9	292.1	332.1	334.8	272.5	394.2	518.5	588.5	278.3	498.9	0.463716	0.384954	0.0361036	0.209213	-0.364796	-0.676305
1453465_x_at	4930402H24Rik	RIKEN cDNA 4930402H24 gene	373.8	395.2	259.3	352.6	235.3	380.6	505.1	467.9	164	279.7	0.117538	0.0375636	0.0303754	0.445244	-1.02418	-0.676027
1450822_at	Lyz	lysozyme	51.1	71.2	38.1	57.3	70.9	100.1	77.6	88	90.7	74.9	0.717693	0.613098	0.0452278	0.141599	-0.0971331	-0.67601
1422935_x_at	Cbx1	chromobox homolog 1 (Drosophila HP1 beta)	390.2	281.5	277.7	241.8	256.5	460.7	438.5	339.8	290.8	176.7	0.168293	0.0680631	0.0161397	0.376723	-0.821175	-0.675048
1437070_at	Cdc14b	CDC14 cell division cycle 14 homolog B (S. cerevisiae)	554.2	504.7	757.9	694.1	788.3	961.3	1196	1417.8	476.8	888.2	0.0125	0.112705	0.0298378	-0.496163	-0.80412	-0.674292
1455305_x_at	Hnrpa1	heterogeneous nuclear ribonucleoprotein A1	922.8	1014.9	794.4	906.7	889.1	1305.6	1415.1	1411.9	794.2	1446.2	0.159404	0.374707	0.000508587	0.166244	-0.298331	-0.673986
1448540_a_at	0610012G03Rik	RIKEN cDNA 0610012G03 gene	1491.4	1381.7	1258.6	1299.8	1012.1	1595.8	1938.1	2158.2	1683.3	2846.7	0.138814	0.501356	0.0192895	0.271445	0.255513	-0.672835
1417973_at	Itih1	inter-alpha trypsin inhibitor, heavy chain 1	6442.4	9357.6	7540.7	7811	4996.3	10169.9	10461.2	11807.2	11731.2	8597.5	0.532245	0.660913	0.01728	0.22	-0.0892178	-0.672811
1435073_a_at	Armc9	armadillo repeat containing 9	421.8	312.9	211.9	334.9	250.5	431.2	392.4	447.4	297.3	218.8	0.199922	0.0193807	0.0165972	0.466995	-0.715279	-0.672769
1452354_at	2810459M11Rik	RIKEN cDNA 2810459M11 gene	2692.9	3013.6	2115	2035.4	2033.9	2774.6	2953.7	4116.1	2428.4	3888.4	0.00785152	0.882964	0.0443189	0.468958	-0.0551469	-0.670693
1433977_at	Hs3st3b1	heparan sulfate (glucosamine) 3-O-sulfotransferase 3B1	537.5	547.1	827.9	1059	1035.2	1574.8	1705	1364	958.1	866.2	0.0198483	0.0173144	0.00968808	-0.84488	-0.763	-0.6683
1436045_at	AI843383	expressed sequence AI843383	73.2	81.8	67.4	55	75.3	95.9	90.2	127.5	65.3	35.7	0.255435	0.0622521	0.0412422	0.233918	-1.04961	-0.665613
1417002_at	0610012G03Rik	RIKEN cDNA 0610012G03 gene	2468.1	2706.8	1839.7	1989	1213.8	2539.1	2737.3	2717.5	3033.4	4507.1	0.0656347	0.1405	0.0160718	0.622354	0.500723	-0.66476
1440955_at	Crim2	cysteine rich BMP regulator 2 (chordin like)	439.8	459.1	312.9	323.8	355.5	530.4	602.9	438.5	419.7	704	0.00708885	0.777111	0.0172113	0.442492	0.100802	-0.663715
1448120_at	Gdf9	growth differentiation factor 9	189.8	160.1	115.6	116	112.4	176.1	203.2	165.3	145.5	86.1	0.0124553	0.0891747	0.00412502	0.609497	-0.648599	-0.662788
1460198_a_at	Psmb3	proteasome (prosome, macropain) subunit, beta type 3	11514.4	15407.4	9938.9	10840.8	10002.6	13600.6	15793.2	19305.9	11968.9	20150.1	0.122375	0.965759	0.0239994	0.391636	-0.0155234	-0.661812
1435499_at	D030041N04Rik	RIKEN cDNA D030041N04 gene	45.4	107.5	44.3	47.7	57.3	69.6	75.6	91	39	63.6	0.341852	0.11231	0.0178588	0.619337	-0.618016	-0.661795
1455201_x_at	Apoa1	apolipoprotein A-I	40717	59244.8	37459.6	35987	42332.7	48840.3	65693.6	68518.9	47635.7	59095.1	0.218358	0.457997	0.0252467	0.373034	-0.193321	-0.660883
1416122_at	Ccnd2	cyclin D2	228.6	262.4	386.5	466.5	391.5	633.7	692.7	640.7	417.4	613.6	0.0177723	0.166056	0.00164277	-0.756809	-0.347063	-0.660504
1435163_at	9030612M13Rik	RIKEN cDNA 9030612M13 gene	502.3	211	768.9	702.3	636.8	916.6	1029.8	1381.6	400.4	662.4	0.062362	0.0671087	0.0486804	-0.978331	-1.06182	-0.658781
1432450_at	8030423J24Rik	RIKEN cDNA 8030423J24 gene	144	118.1	56.7	51.1	50.1	79.7	93.3	76.1	49.2	67.7	0.00433137	0.084258	0.00567806	1.31607	-0.506488	-0.657714
1437109_s_at	Lsm6	LSM6 homolog, U6 small nuclear RNA associated (S. cerevisiae)	897.6	815	917.3	1104.5	1564.1	1810.7	1811.9	2029.6	1497.5	1332.1	0.268098	0.0250013	0.0285127	-0.481185	-0.413252	-0.656477
1453609_s_at	Ccdc9	coiled-coil domain containing 9	340.3	491	293.1	402.8	259.2	531.3	492.1	481.8	204.8	513.8	0.307271	0.309769	0.0161805	0.38468	-0.481732	-0.656231
1448372_a_at	Tmem4	transmembrane protein 4	3283.4	3452	3921.7	3038.9	3667.1	6383.8	5145.5	5214.3	4163	3829.4	0.646663	0.0589974	0.0131742	-0.0730314	-0.481947	-0.65578
1442538_at	Rcor3	REST corepressor 3	72.6	72.5	68	44.4	82.9	95.1	98.9	113.6	71.8	85.8	0.642178	0.077046	0.0406067	0.156318	-0.379825	-0.655364
1425163_at	AI661453	expressed sequence AI661453	399.9	511	637	431.1	587.9	816.1	815.6	975.4	426.7	856.3	0.362992	0.282629	0.0178727	-0.277376	-0.437962	-0.654743
1441989_at	Bnip2	BCL2/adenovirus E1B interacting protein 1, NIP2	167.2	118.2	114.4	172.7	133.1	236.8	240.7	182.9	185.3	114.7	0.932761	0.143947	0.0342835	0.0268717	-0.553415	-0.652264
1459855_x_at	Actr1a	ARP1 actin-related protein 1 homolog A (yeast)	65.5	118.7	88.8	95.1	109.2	176	150.3	133.8	135.3	112.3	0.809645	0.199386	0.0152305	-0.0851574	-0.308974	-0.650554
1430421_a_at	BC010787	cDNA sequence BC010787	19466.2	29293.3	21733.8	18927.3	15557.1	24683.9	30924.6	32447.6	28667.6	23083.9	0.283445	0.417401	0.0233427	0.379609	-0.18186	-0.647386
1415733_a_at	1110019J04Rik	RIKEN cDNA 1110019J04 gene	776.9	1285.8	869.3	865.5	1089.8	1472.9	1638.3	1312.4	1675.5	2531.7	0.700927	0.162635	0.01125	0.13145	0.512602	-0.647174
1454776_at	Ehmt1	euchromatic histone methyltransferase 1	986.3	810.2	913.4	911	1016.4	1256.6	1531.7	1658	888.4	976.1	0.583538	0.0390595	0.0123125	-0.0761458	-0.668854	-0.646308
1438840_x_at	Apoa1	apolipoprotein A-I	40405.2	54729.7	36448.1	32558.8	39383.7	44605.5	61176.6	63561.3	43572.8	55584.3	0.148733	0.49657	0.0318186	0.396769	-0.187201	-0.643712
1429261_at			1389.5	1769	1431.4	1141.5	774	1776	1750.4	1700.5	1847.5	2167.8	0.200356	0.119386	0.0307206	0.501377	0.204515	-0.64313
1452272_a_at	Gfer	growth factor, erv1 (S. cerevisiae)-like (augmenter of liver regeneration)	3656.3	4390.4	2871.7	2612.4	3074.5	3983.6	4030.1	5341.8	3309.6	6374.4	0.0362941	0.780203	0.0262976	0.495985	0.121203	-0.641987
1447571_at	Elk4	ELK4, member of ETS oncogene family	364.2	283.4	269.4	268.9	301	414.1	433.4	461.6	376.3	361.4	0.275332	0.0362487	0.00084488	0.210879	-0.242507	-0.641317
1447585_s_at	Mrps6	mitochondrial ribosomal protein S6	1554.6	1774.7	1490.6	1828.5	1226.7	2191.2	2771.6	2125.6	1742.3	2252.6	0.576769	0.344271	0.0345704	0.135647	-0.242338	-0.640926
1456747_x_at	Cd99l2	Cd99 antigen-like 2	274.7	286.9	266.9	292.7	327.1	370.5	465.8	546.1	465.7	272.6	0.566003	0.415818	0.0369681	-0.0739406	-0.319934	-0.640657
1438191_a_at	Rnf40	ring finger protein 40	479.7	648.5	448.8	420.7	550.9	808.2	679.8	725.9	545.9	910.4	0.344824	0.950019	0.00834374	0.252688	-0.01932	-0.640293
1437783_x_at	Tmem4	transmembrane protein 4	8416.9	9978	9480.3	9643.1	10300	12619.8	14794	18393	12635.3	14872.6	0.426804	0.561553	0.032628	-0.0926956	-0.150753	-0.638598
1455327_at	Senp2	SUMO/sentrin specific peptidase 2	126.6	162.8	95.5	143.6	111.4	175.9	183.5	186.2	210.3	219.6	0.307271	0.00819703	0.010897	0.308613	0.24112	-0.638429
1425231_a_at	Zfp46	zinc finger protein 46	452.9	497.9	310	267.6	267.6	367.7	512.2	433.3	320.5	480	0.00436225	0.672308	0.0240669	0.754812	-0.129151	-0.635722
1452540_a_at	Hist1h2bp	histone cluster 1, H2bp	23377	28503.9	20058.1	20899.6	15217	27587.8	28107.2	31541	27473.3	30627	0.09401	0.989446	0.00871599	0.470245	-0.00141551	-0.635003
1424588_at	Srgap3	SLIT-ROBO Rho GTPase activating protein 3	117.4	175.7	107.7	137.6	113.1	188.5	186.9	181.1	139.7	164.8	0.354015	0.0426204	0.00222454	0.294785	-0.284977	-0.634811
1421331_at	Hs3st3a1	heparan sulfate (glucosamine) 3-O-sulfotransferase 3A1	105.9	59.6	112.9	141.1	161	233	206.3	204.7	155	88.9	0.112181	0.0427186	0.0102583	-0.741318	-0.815808	-0.633949
1444945_at	AU024605	expressed sequence AU024605	18.8	4.5	14.9	23.9	18.7	24.3	33.1	31.8	13.9	32.3	0.318844	0.453247	0.0492222	-0.71827	-0.364188	-0.633482
1416850_s_at	Zcd1	zinc finger, CDGSH-type domain 1	25001.9	32577.2	23485.2	19067.5	12996	26932.9	28179	30949.6	31528.9	31165.8	0.123624	0.18222	0.0356607	0.636755	0.127938	-0.631615
1449575_a_at	Gstp1	glutathione S-transferase, pi 1	37796.2	52719.4	34127.1	34140.7	36024.9	42987.8	56392	62173.6	42428.9	55614.6	0.158736	0.62247	0.0288753	0.380563	-0.135555	-0.631373
1430020_x_at	Hnrpa1	heterogeneous nuclear ribonucleoprotein A1	822.4	861	686.9	696.5	621.9	931.9	983.4	1189	713.9	1158.6	0.01402	0.647026	0.0110764	0.332522	-0.14434	-0.63045
1452184_at	Ndufb9	NADH dehydrogenase (ubiquinone) 1 beta subcomplex, 9	17595.8	18403.3	16556.5	13975.8	11279.6	21303.5	21446.9	21880.3	23969.7	25107	0.133826	0.00827148	0.00770157	0.36901	0.187781	-0.628306
1416143_at	Atp5j	ATP synthase, H+ transporting, mitochondrial F0 complex, subunit F	11387.7	15637.2	11458.3	10876.2	9383.1	14283.8	16496.6	18236.4	15288.2	17208.4	0.195924	0.959423	0.0113725	0.353968	-0.00802502	-0.627993
1455496_at	Pfas	phosphoribosylformylglycinamidine synthase (FGAR amidotransferase)	149.4	211.7	157.4	144.8	136.5	262.3	183.9	231.5	109.6	245.5	0.255932	0.469688	0.0278966	0.304126	-0.347459	-0.627412
1430905_at	4921504E06Rik	RIKEN cDNA 4921504E06 gene	73.5	110.9	60.8	80.2	80	109.9	137.3	94.1	131.8	85.8	0.336255	0.847115	0.0473014	0.323755	-0.0643994	-0.626994
1417568_at	Ncald	neurocalcin delta	371.1	309.4	475.8	649.3	496.9	840.8	701.6	962.3	553.1	626.6	0.0737536	0.0936777	0.0341243	-0.668144	-0.501255	-0.626864
1437044_a_at	Gba	glucosidase, beta, acid	787.4	1358.2	757.2	756.7	615.8	1091.9	1096.9	1099.8	1201	1044.2	0.199457	0.682471	0.00120479	0.595693	0.0343329	-0.626823
1419631_at	Was	Wiskott-Aldrich syndrome homolog (human)	151.9	114.8	122.6	131.9	73.9	183	157.2	166.9	157.8	123.5	0.441889	0.17523	0.037826	0.284726	-0.265198	-0.626816
1420870_at	Mllt10	myeloid/lymphoid or mixed lineage-leukemia translocation to 10 homolog (Drosophila)	355.6	289.6	299.7	309.8	317.8	358.2	542.8	530.3	232.2	381.5	0.633308	0.17074	0.0483232	0.0616728	-0.636758	-0.626218
1419622_at	Ugt2b5	UDP glucuronosyltransferase 2 family, polypeptide B5	27320.5	30073.5	26980.1	26254.7	17211.4	31308.6	37850.3	39504.8	37341.3	31892	0.301119	0.702417	0.0338136	0.289341	-0.0653696	-0.625276
1415994_at	Cyp2e1	cytochrome P450, family 2, subfamily e, polypeptide 1	35702.6	53928	34588.4	37655.2	36611	43492.9	57961.3	66398	49026.8	53036.3	0.303793	0.613743	0.0434975	0.304623	-0.132768	-0.624789
1429166_s_at	Clmn	calmin	1045.2	710.2	815.3	844	836.6	1146.1	1169.1	1526.6	900.3	1308.4	0.739411	0.481714	0.0220958	0.0772022	-0.213622	-0.622222
1434033_at	Tle1	transducin-like enhancer of split 1, homolog of Drosophila E(spl)	1195.8	1167.8	1046	984	841.6	1624.9	1547	1247	1133.9	1850.9	0.0651127	0.953328	0.0166265	0.304094	0.0189095	-0.621832
1456314_x_at	Cdk2ap1	CDK2 (cyclin-dependent kinase 2)-associated protein 1	1682.7	1838.2	1102.7	1307.9	1447.1	1630.1	2276.9	2021.8	1408.9	2942	0.0439693	0.769382	0.0316576	0.453166	0.138536	-0.619999
1424618_at	Hpd	4-hydroxyphenylpyruvic acid dioxygenase	37330.1	48986.9	34169.6	32889.8	28719.3	39788.6	48423.1	58924.5	44484.5	53325.2	0.102828	0.986866	0.0413186	0.434902	-0.00414028	-0.619375
1449237_at	Aloxe3	arachidonate lipoxygenase 3	131.4	110.5	89.9	96.7	109.2	161.8	157	135.6	119.4	138.6	0.127276	0.173106	0.00579449	0.294751	-0.231629	-0.619341
1459909_at	Nfix	nuclear factor I/X	298.7	265.2	272.4	226.3	204.4	414.4	381.3	284.2	278.9	272.3	0.196211	0.19338	0.0459098	0.266672	-0.385287	-0.619096
1436537_at	Zfp629	zinc finger protein 629	363	430.7	219	231.7	166.6	354.2	316.7	277.1	302.4	329.7	0.0130863	0.998794	0.0210191	0.947585	0.000228256	-0.618915
1417557_at	Ubxd1	UBX domain containing 1	1454	1993.4	1206.2	1344.5	1229.9	1787.3	1947	2070.6	1314.8	2853	0.112664	0.814864	0.00187397	0.451856	0.106977	-0.618656
1460164_at	Spin1	spindlin 1	476.5	433	388.7	435.9	247	548.5	593.7	502.8	422.5	440.6	0.284519	0.0430614	0.0377847	0.348342	-0.345525	-0.618321
1448767_s_at	Gjb1	gap junction membrane channel protein beta 1	11777	12500.8	14538	12984.3	8090.5	17351.3	16972.8	20330.5	18819.9	11220.2	0.922104	0.384273	0.0456076	0.0322043	-0.278491	-0.617947
1452849_at	Sin3b	transcriptional regulator, SIN3B (yeast)	206.4	195.8	203.4	238.7	141.8	336.2	254.8	304.9	125.5	223.3	0.871585	0.0796621	0.048008	0.0471543	-0.775975	-0.617616
1460648_at	Nr2f6	nuclear receptor subfamily 2, group F, member 6	1211.7	2071.9	1297.3	1219.8	970.4	1752.3	1620.4	1974.4	1492.2	2622.1	0.258838	0.577949	0.0122486	0.498048	0.206853	-0.616563
1453716_at	4930480K23Rik	RIKEN cDNA 4930480K23 gene	68.3	79.8	63.7	86.7	47.5	109.4	92.2	101.7	35.4	62.3	0.633754	0.0219129	0.0473268	0.166763	-1.04935	-0.615974
1425260_at	Alb1	albumin 1	33448.1	47713.9	31367.8	29521.3	36572.4	38296.9	54017.8	57030.5	42343.9	49304.5	0.268489	0.652196	0.0488798	0.320934	-0.119507	-0.615747
1455911_x_at	Ndufb11	NADH dehydrogenase (ubiquinone) 1 beta subcomplex, 11	18125.9	23825.5	18038.7	16113.4	16870.6	21393.1	27574.5	29109.3	23266.8	25724.3	0.175129	0.663248	0.0204642	0.302542	-0.0874136	-0.613757
1433500_at	Dennd2a	DENN/MADD domain containing 2A	88.4	87.6	68.5	101.9	107.6	144.6	162.3	118.4	106	77.4	0.786283	0.0837308	0.0496779	-0.074547	-0.628525	-0.613396
1430375_a_at	Ccl27	chemokine (C-C motif) ligand 27	589.7	791.6	317.2	318.4	174.1	424.6	404.3	409.8	277.9	345.5	0.0228556	0.03123	0.0414848	1.35553	-0.405634	-0.613367
1456208_at	A530057A03Rik	RIKEN cDNA A530057A03 gene	76.3	41.7	96.9	77.2	63.5	128.4	128.2	106.8	118	33.2	0.342774	0.260693	0.0253879	-0.424785	-0.680138	-0.613024
1419093_at	Tdo2	tryptophan 2,3-dioxygenase	36782.1	43195.4	30888.8	30378.5	19153.7	35859.2	44096.2	43003.5	35967.1	41806.9	0.0958324	0.634547	0.0373039	0.576984	-0.0758538	-0.612532
1440890_a_at	Zfp809	zinc finger protein 809	478.9	339	426.2	614.9	449.8	700.2	852	727.2	520	707.9	0.412365	0.212758	0.0253881	-0.281225	-0.307499	-0.612471
1426225_at	Rbp4	retinol binding protein 4, plasma	34589	46585.2	33548.4	30770.7	31829.6	39430.2	51840.4	55633.1	44592.8	48998.4	0.159902	0.76116	0.0269935	0.340716	-0.0654634	-0.611531
1418241_at	Usf2	upstream transcription factor 2	919.1	1120.9	845.6	750.3	753	1145.9	1111.2	1326.7	783.3	1339.6	0.0692287	0.594926	0.00506118	0.381546	-0.170491	-0.609505
1430019_a_at	Hnrpa1	heterogeneous nuclear ribonucleoprotein A1	855.4	861.5	684.7	750.6	829.3	1150.4	1097.6	1203.1	599.3	1429.9	0.150942	0.692888	0.00157073	0.185512	-0.181183	-0.6078
1427287_s_at	Itpr2	inositol 1,4,5-triphosphate receptor 2	191.7	145.3	152.4	212.3	225.2	316.4	279	303.3	122.6	302	0.46538	0.291481	0.0145681	-0.222759	-0.496773	-0.607369
1450668_s_at	Hspe1	heat shock protein 1 (chaperonin 10)	8707.9	11273	10748.6	9896.2	7072.4	11943.4	13842.9	16436.6	12715	20196.4	0.692345	0.517467	0.0475957	0.112803	0.225524	-0.607244
1439371_x_at	Timm44	translocase of inner mitochondrial membrane 44	1637.1	1905.2	1600.6	1733.4	2584	2777	2903.5	3334.6	2025.6	2742.9	0.656832	0.169677	0.0424324	-0.155461	-0.333845	-0.607234
1431991_at	2410004P03Rik	RIKEN cDNA 2410004P03 gene	127	189	114.2	106.2	78.6	144.6	163.7	146.8	151.2	95.8	0.119303	0.291185	0.0135759	0.664742	-0.29671	-0.606038
1438619_x_at	Zdhhc14	zinc finger, DHHC domain containing 14	394.3	393.6	246.5	274.2	283.4	430.1	412.3	381.4	302.5	405.5	0.00309796	0.294446	0.00148938	0.5556	-0.204584	-0.605921
1419267_at	Nfyb	nuclear transcription factor-Y beta	189.1	229.1	295.7	356.8	338.7	572.4	511.9	422.4	319	437.1	0.0221247	0.180468	0.0219359	-0.660021	-0.409781	-0.604144
1460569_x_at	Cldn3	claudin 3	3791	4403.4	5034.6	4801.6	3253.4	6383.3	5976.4	7536.7	6580.5	5425.4	0.74848	0.45827	0.0357235	-0.0907483	-0.143801	-0.604086
1454608_x_at	Ttr	transthyretin	37598.6	48587.9	36276	34738.9	39988.7	44581.1	61357.8	62684	50430.8	55806.1	0.274104	0.717994	0.0333817	0.21989	-0.081553	-0.603194
1448711_at	Mcm3ap	minichromosome maintenance deficient 3 (S. cerevisiae) associated protein	355.2	433.4	403.8	348.2	383.4	640.8	555.2	527.6	316.3	555.1	0.689036	0.256422	0.0065433	0.0591275	-0.399055	-0.602224
1451143_at	1110006G06Rik	RIKEN cDNA 1110006G06 gene	475.5	574.8	386.8	356.7	494.5	730	566.4	582.9	453.1	540.2	0.184251	0.180159	0.0328036	0.347753	-0.334931	-0.602184
1420843_at	Ptprf	protein tyrosine phosphatase, receptor type, F	4841.7	4754.2	7700	7157.5	6487.2	10844.2	11797.6	9747.2	11099.3	5099.9	0.0145504	0.336624	0.00589542	-0.568425	-0.414619	-0.601626
1435431_at	2310047M15Rik	RIKEN cDNA 2310047M15 gene	315.1	371	341	397.7	389.1	525.1	563.4	622.4	573.3	887.8	0.364858	0.28288	0.00431701	-0.132058	0.357262	-0.601244
1441651_at	4930414N06Rik	RIKEN cDNA 4930414N06 gene	44.2	59.1	46.8	36.5	35	57.9	60	61.5	59	37.6	0.194263	0.250219	0.00614456	0.389353	-0.308122	-0.60073
1441945_s_at	Abhd14a	abhydrolase domain containing 14A	580	864.5	707.7	682.3	481.2	1117.1	874.1	846.1	835.6	1799.4	0.534221	0.395691	0.0451891	0.211569	0.478247	-0.600555
1417950_a_at	Apoa2	apolipoprotein A-II	37901.8	51481.6	36133.9	34588	41825.7	44377.8	59949.6	66226.9	49345.1	52564.5	0.304283	0.536409	0.0478451	0.252506	-0.157979	-0.599696
1418708_at	Apoc4	apolipoprotein C-IV	24462.1	31827	26804.6	24790.9	24625.3	29818.4	41589.9	44053.1	37614.2	38622.9	0.413366	0.952367	0.0423546	0.147633	-0.013883	-0.599154
1450463_at	4833439L19Rik	RIKEN cDNA 4833439L19 gene	124.2	206	124.3	99.5	126.8	164.7	213.3	153	90.9	194.4	0.23437	0.503775	0.0421526	0.498477	-0.31127	-0.598886
1451580_a_at	Ttr	transthyretin	35129.6	50014	32601.3	30237.4	35761.7	39626.7	54024	55675.3	44437.7	49336.3	0.19963	0.700791	0.0340133	0.373267	-0.086243	-0.5988
1434855_at	Amdhd2	amidohydrolase domain containing 2	774.7	1024.8	604	465.4	525.4	929.3	709.5	776.4	299.7	959.1	0.0408668	0.547251	0.0232113	0.759183	-0.355131	-0.598767
1435112_a_at	Atp5h	ATP synthase, H+ transporting, mitochondrial F0 complex, subunit d	26133.5	34080.7	27440.1	26068.8	25862.5	31415.4	42561.9	46117.8	34692.1	38308.5	0.314709	0.590115	0.0381727	0.186447	-0.133235	-0.597486
1448209_a_at	Slc22a17	solute carrier family 22 (organic cation transporter), member 17	60.8	140.7	114.9	74.3	84.5	133.2	143.4	137.4	125	120.7	0.7959	0.0353342	0.0203507	0.143147	-0.16777	-0.597035
1456500_at	Aph1b	anterior pharynx defective 1b homolog (C. elegans)	103.2	84.8	110.2	138.6	138.8	187.7	215.8	182.5	86.4	143	0.0873155	0.0482191	0.00924596	-0.458873	-0.768073	-0.596332
1418371_at	Dynll2	dynein light chain LC8-type 2	1524.7	1718.4	1825.5	1574.4	1345	2269.1	2408.6	2486.5	1991.2	2689.3	0.849491	0.872027	0.00615572	0.0359583	-0.0291805	-0.594428
1438940_x_at	Hmgn1	high mobility group nucleosomal binding domain 1	8507.9	7943.4	8931.3	7425.6	10175.8	13317.5	13722	13015.1	10286.9	12790.4	0.596473	0.158336	0.00536442	-0.104607	-0.210531	-0.594196
1428955_x_at	Slc9a3r2	solute carrier family 9 (sodium/hydrogen exchanger), isoform 3 regulator 2	135.1	200.6	156	195.3	242.3	303.8	323.4	268.9	240.5	254.3	0.511483	0.0942716	0.0271211	-0.237356	-0.271852	-0.594169
1425544_at	Plekha5	pleckstrin homology domain containing, family A member 5	179.2	66.7	165	153.3	148.5	179.8	266.9	257.9	139.4	81	0.49736	0.0585289	0.0477191	-0.33977	-1.09172	-0.594
1448792_a_at	Cyp2f2	cytochrome P450, family 2, subfamily f, polypeptide 2	29189.1	37850.7	29761.5	27205.5	18945.8	35276.2	41733.6	37522.7	41352.2	29353.5	0.219412	0.618	0.0269747	0.405637	-0.110896	-0.593342
1449665_at	4833422M21Rik	RIKEN cDNA 4833422M21 gene	45.4	80.2	51.1	44.6	64.4	68.8	89.1	83.6	48.4	46	0.573879	0.0242055	0.0320664	0.234826	-0.770202	-0.59305
1420485_at	Nol7	nucleolar protein 7	142.2	88.2	172.8	166.4	144.5	195.6	249.7	284.1	204	116	0.138711	0.173122	0.0392763	-0.485009	-0.603676	-0.592598
1449217_at	Casp8ap2	caspase 8 associated protein 2	182.7	113.1	164.5	145.8	149.9	188.9	264.9	239.5	184.7	262.1	0.851367	0.862314	0.0280092	-0.0526764	-0.0488881	-0.591219
1453301_a_at	Alkbh4	alkB, alkylation repair homolog 4 (E. coli)	200	228.7	143.7	197.4	220.6	267.4	278.9	299.8	224.6	223.6	0.449849	0.0179115	0.018415	0.195131	-0.331723	-0.591028
1421407_at	F2rl2	coagulation factor II (thrombin) receptor-like 2	78.3	154.1	99.3	81.6	94.4	132.6	152.1	129.7	145.4	80.2	0.462178	0.400782	0.0061978	0.340568	-0.292294	-0.590019
1452972_at	Ttc32	tetratricopeptide repeat domain 32	389.9	317.6	467.3	436.5	375.2	548.5	738.1	638.3	631.6	607	0.198545	0.774573	0.0243467	-0.269252	-0.0511106	-0.589767
1425512_at	Map2k7	mitogen activated protein kinase kinase 7	378.8	351.7	368.9	332.6	213.2	437.1	432.9	505.8	248.1	287.1	0.39916	0.0109636	0.0432391	0.260548	-0.777158	-0.5889
1417326_a_at	Anapc11	anaphase promoting complex subunit 11 homolog (yeast)	1116.9	1302.8	1038.6	1057	913	1577.8	1753.1	1190.9	1542.9	1609.5	0.106533	0.770393	0.0428019	0.270698	0.0645159	-0.587805
1416056_a_at	Ndufb11	NADH dehydrogenase (ubiquinone) 1 beta subcomplex, 11	17782.6	23021.9	17096.4	15086.4	16583.8	20108.2	24830.4	28354.4	22403.9	26294.9	0.143068	0.982401	0.0294258	0.327797	-0.00482669	-0.587782
1448547_at	Rassf3	Ras association (RalGDS/AF-6) domain family 3	419.2	198.3	458.8	528.4	484.1	631.7	876.8	702	484.6	311.4	0.126258	0.0590689	0.0311683	-0.667618	-0.88857	-0.587281
1451625_a_at	C8g	complement component 8, gamma subunit	18990	30387.7	22066	18867.3	13703.2	26180.2	29189.2	26698.2	29076.5	25380.2	0.307853	0.948728	0.0247396	0.438957	-0.0067407	-0.586948
1434207_at	2900057K09Rik	RIKEN cDNA 2900057K09 gene	851	643.9	601.6	556.8	540.9	847.5	859.5	844.4	568.6	744.8	0.110555	0.0605697	0.00011063	0.400071	-0.37302	-0.586349
1434394_at	B3bp	Bcl3 binding protein	555	436.7	584.9	482.5	497.4	730.8	912.6	705.1	449.8	1120.4	0.698457	0.993683	0.022893	-0.0730401	0.00417124	-0.585761
1417717_a_at	Tyr	tyrosinase	48.4	100	53.9	34.8	45.2	60.2	63.2	77.5	61	23.8	0.245061	0.210745	0.0437517	0.733298	-0.659379	-0.585322
1428588_a_at	Wdr85	WD40 repeat domain 85	3273	4150.6	3098	2913.3	3963.7	4419	4982.4	5561.9	4264.7	5478.1	0.518866	0.863364	0.0228186	0.158765	-0.0340575	-0.58504
1418137_at	Mrp63	mitochondrial ribosomal protein 63	2331.8	3596	2436.2	2445.9	1671.9	3015.5	3708.9	3106.8	3714.9	4188.8	0.268897	0.134812	0.0314082	0.440084	0.270123	-0.584992
1420618_at	Cpeb4	cytoplasmic polyadenylation element binding protein 4	2852.6	2111.4	2155.7	1880.1	2429.4	2696.4	3307.7	3693.3	1118.2	2936.4	0.411809	0.217458	0.0311476	0.203771	-0.673076	-0.584903
1456088_at	Birc4	baculoviral IAP repeat-containing 4	532.7	204.7	527.7	571.4	496	668.3	959.9	763.5	276.6	274.9	0.284681	0.0181679	0.0400469	-0.528165	-1.53164	-0.58439
1424503_at	Rab22a	RAB22A, member RAS oncogene family	325.3	200.1	256.4	391.3	315.2	506.5	448.1	489.1	451.6	477.7	0.458619	0.545072	0.0199112	-0.289007	-0.0505922	-0.584313
1427459_at	Cpn2	carboxypeptidase N, polypeptide 2	6885.7	8305.4	9351.4	8873.6	5687.1	11889.5	11638.2	12299.1	14627.9	8287.1	0.827207	0.851397	0.0271319	-0.069552	-0.0597844	-0.583298
1418850_at	Epc1	enhancer of polycomb homolog 1 (Drosophila)	553.2	490.1	368.2	599.3	449.7	645.1	679.7	795.6	371.6	543.3	0.624047	0.0640308	0.045273	0.143073	-0.627688	-0.581293
1418888_a_at	Sepx1	selenoprotein X 1	17989.7	22976.4	16618.6	15592.5	15210.3	24528.5	24653.2	21725	22988.1	22497.9	0.09458	0.525996	0.00169426	0.373855	-0.0555369	-0.580384
1438090_x_at	Ankrd54	ankyrin repeat domain 54	152.3	239.9	165.7	147	182.2	205.1	240.5	294.3	160.9	236.5	0.441428	0.353376	0.0427304	0.249415	-0.311776	-0.580193
1419938_s_at	Arhgef17	Rho guanine nucleotide exchange factor (GEF) 17	71.6	70.8	41.4	36.2	34.1	52.8	55.3	58.8	60.9	27.5	0.00122743	0.432665	0.00270673	0.935282	-0.331903	-0.579355
1418593_at	Taf6	TAF6 RNA polymerase II, TATA box binding protein (TBP)-associated factor	526.1	700.5	660.7	476.1	578.4	877.7	957.6	727.4	491.2	667.4	0.690525	0.0861651	0.0304152	0.101251	-0.56032	-0.579288
1443916_at	2900026A02Rik	RIKEN cDNA 2900026A02 gene	334.1	252.4	322.3	291.4	195.2	384.3	373.1	450.3	312.8	394.5	0.71135	0.34282	0.0423978	0.121132	-0.186905	-0.578229
1421097_at	Endog	endonuclease G	2890.7	3495.6	1986.4	1842.8	2057.5	3065.9	3009.6	2709.8	2958.2	2660.5	0.0143075	0.557033	0.00161567	0.702484	-0.0598927	-0.577632
1416151_at	Sfrs3	splicing factor, arginine/serine-rich 3 (SRp20)	168.3	137.1	231.5	261.9	314.1	389.3	430.2	385.4	382.9	946.3	0.0393688	0.300697	0.00915946	-0.8178	0.726607	-0.577379
1448680_at	Serpina1c	serine (or cysteine) peptidase inhibitor, clade A, member 1c	38309.9	52866.8	36467.6	34868.8	41155	43574.5	59911	64339.2	49807.4	54517.3	0.266823	0.681162	0.0488688	0.281885	-0.100912	-0.57714
1455462_at	Adcy2	adenylate cyclase 2	87.9	167.2	81.7	103.1	78.5	122.1	114.5	155.8	123.3	151.1	0.291927	0.762996	0.0442625	0.539318	0.0689179	-0.575618
1429052_at	Ptprd	protein tyrosine phosphatase, receptor type, D	1133.3	712.1	1126.8	1258	922.6	1411.8	1618.4	1896.8	1322.4	1203.2	0.437585	0.135069	0.0343264	-0.256801	-0.379121	-0.575012
1431361_at	Prcp	prolylcarboxypeptidase (angiotensinase C)	60	49.9	35	32.1	29.8	47	55.8	41.4	51.2	48.3	0.01279	0.780238	0.0239959	0.766585	0.0496598	-0.573503
1417593_at	Tusc2	tumor suppressor candidate 2	608.5	705	416.1	517.3	375.2	682.5	669.6	594.4	519.4	831.4	0.043198	0.84103	0.0134728	0.590355	0.0578942	-0.572858
1438468_at	Pramel5	preferentially expressed antigen in melanoma like 5	78.1	10.8	73.2	45.4	58.9	83.3	90.7	90	36.4	78.7	0.625301	0.154159	0.0261349	-0.412601	-0.612688	-0.572719
1424326_at	Lemd2	LEM domain containing 2	501.8	581.5	367.8	336.9	505.2	516.3	605.5	676.6	556.3	568.9	0.154694	0.582683	0.0476434	0.425508	-0.09157	-0.571826
1420525_a_at	Otc	ornithine transcarbamylase	23462.4	19826.5	23450.1	21668.5	20893.2	26055	36006.6	36031.1	26592.4	15880.4	0.843426	0.145372	0.0348736	-0.0237643	-0.622644	-0.571422
1421183_at	Tex12	testis expressed gene 12	223.4	113.6	98.5	116.2	124.3	165.4	182.3	155.9	106.9	162.5	0.278885	0.244861	0.00718658	0.576426	-0.317566	-0.570993
1443099_at	BC087945	cDNA sequence BC087945	59.8	65.7	46.7	53.2	53.1	68.6	81.7	76.9	99.8	76.2	0.0451194	0.310929	0.00488029	0.299118	0.216575	-0.570431
1459972_x_at	Sez6	seizure related gene 6	146.2	116.9	128.8	110.4	105.4	179.6	188	144.1	157.7	145.8	0.326765	0.37096	0.0215824	0.195651	-0.168639	-0.570376
1425891_a_at	Grtp1	GH regulated TBC protein 1	841.6	898.4	697.2	774.9	608.4	1158.7	911.5	1018.7	974.8	1248.9	0.0743942	0.592617	0.0175704	0.32712	0.110832	-0.570163
1428797_at	Setd6	SET domain containing 6	1054.3	1405	793.7	853.9	706.6	1267.4	1274.9	952.8	845	993.7	0.0518264	0.19506	0.0292826	0.647973	-0.341685	-0.570097
1417402_at	1190017O12Rik	RIKEN cDNA 1190017O12 gene	844.2	881.2	745.6	633.7	645.6	1062.8	814.8	1127.4	926.4	922.3	0.0294419	0.574249	0.0324848	0.354043	-0.115891	-0.569514
1427559_a_at	Atf2	activating transcription factor 2	152.8	72	112.7	90.5	117.2	170.7	177.4	127.2	51.3	56.8	0.871994	0.0144818	0.0438606	0.0737304	-1.55151	-0.568964
1456253_s_at	Klhl17	kelch-like 17 (Drosophila)	350.8	472.3	263.1	250.1	220.7	369.7	339.8	378.4	326.2	356.2	0.0403151	0.336635	0.0023353	0.750447	-0.0878939	-0.567891
1433041_at	Rabepk	Rab9 effector protein with kelch motifs	125.3	63	139.5	102.8	102.7	183.7	181	146.7	211.5	136.3	0.511795	0.921246	0.0314772	-0.288601	0.0287683	-0.567856
1416341_at	Polr2c	polymerase (RNA) II (DNA directed) polypeptide C	1322.1	1294.6	1051	1156.5	1410.8	1657.5	1739.4	1965	1122.4	1664.3	0.513129	0.191212	0.0145584	0.117399	-0.359224	-0.567432
1433668_at	Pnrc1	proline-rich nuclear receptor coactivator 1	6691.1	4937.8	5215	6539.2	5280.3	7972.3	7805.1	9460.7	4865.3	5378.3	0.883909	0.0186142	0.0158581	0.0342175	-0.715918	-0.567144
1440827_x_at	Sox5	SRY-box containing gene 5	77	49.3	155.2	166	218.3	228.4	262	308.7	117.8	237.6	0.0232641	0.198034	0.0463859	-1.50981	-0.58397	-0.566753
1436569_at	C030045D06Rik	RIKEN cDNA C030045D06 gene	73.5	58.9	46.4	45.1	50.5	56.7	81.7	71.9	41	49	0.048043	0.0840943	0.0378478	0.483975	-0.639489	-0.566558
1416616_s_at	Clpp	caseinolytic peptidase, ATP-dependent, proteolytic subunit homolog (E. coli)	4894.3	6193.8	4535.3	4506.5	5220.2	6433	6386	8247.1	5532.1	8646.4	0.259972	0.964838	0.0258277	0.221798	0.0137442	-0.562747
1439884_at	Nudt16	nudix (nucleoside diphosphate linked moiety X)-type motif 16	400.5	569.6	331.9	339	343	535	547.5	413.7	610.9	707.3	0.102262	0.0926289	0.0198287	0.521253	0.402229	-0.561388
1454012_a_at	Parp6	poly (ADP-ribose) polymerase family, member 6	41.2	54.6	45.9	39.9	53.8	66.4	72.9	66.7	2.5	66.3	0.861704	0.247624	0.00824306	0.0417611	-0.997201	-0.561345
1423920_at	Ncaph	non-SMC condensin I complex, subunit H	63.4	80.9	73.1	53.2	49.3	89.8	85.6	83.7	93.8	72.4	0.322892	0.720443	0.0214181	0.301741	-0.0556261	-0.561216
1447313_at			136.2	167.6	92.4	82.4	82.7	148	116.2	115.3	85.9	99.2	0.0130555	0.104684	0.0224191	0.823512	-0.450832	-0.559527
1449557_at	1600012F09Rik	RIKEN cDNA 1600012F09 gene	139.7	211	199.3	176.8	175.5	318	243.5	251	341.7	313.4	0.783714	0.177769	0.0250973	-0.0684225	0.27431	-0.558745
1436803_a_at	Ndufb9	NADH dehydrogenase (ubiquinone) 1 beta subcomplex, 9	17404.4	21386.6	18130.1	17118.4	15078.6	22049.1	26687.7	25343.4	26329	29423.6	0.258309	0.230261	0.00855418	0.209349	0.174914	-0.557753
1456917_at	Arfgef1	ADP-ribosylation factor guanine nucleotide-exchange factor 1(brefeldin A-inhibited)	23.1	28.2	33.5	31.4	39	42.5	57.9	52.5	40.1	52.2	0.0821285	0.55981	0.0318123	-0.433202	-0.143223	-0.557393
1460478_at	2200002J24Rik	RIKEN cDNA 2200002J24 gene	202.4	175.1	171.9	168.1	175.2	262.2	264	231.5	179.2	171.4	0.203963	0.0115351	0.00167081	0.136307	-0.526838	-0.556494
1452680_at	Snrpd2	small nuclear ribonucleoprotein D2	4390.3	5415.2	4051.7	4027.6	4850	5266.5	6579.6	7165.2	5356.5	7031	0.334796	0.890362	0.0312538	0.185981	-0.0330096	-0.556213
1424628_a_at	1500032D16Rik	RIKEN cDNA 1500032D16 gene	8458.1	12687.6	8576.6	7810.6	7530	10415.1	12436.2	12302.3	11999.8	15204.7	0.208296	0.287714	0.00662435	0.407278	0.215135	-0.555624
1423200_at	Ncor1	nuclear receptor co-repressor 1	1311.8	1164.3	1097.4	1257.8	1237.3	1384.6	1917.2	1976.2	809.1	2396.1	0.666547	0.822162	0.0448072	0.0480439	-0.134614	-0.555003
1423447_at	Clpx	caseinolytic peptidase X (E.coli)	15469.2	12429.7	8288.2	8184.5	6349.3	11318.7	9280	12910.9	6193.9	12804.1	0.0199065	0.594248	0.0437612	0.874746	-0.233764	-0.554149
1443066_at			56.5	38.8	32.6	51.3	54.8	64.6	71.8	67.1	108.3	59.6	0.90631	0.444509	0.0400585	0.0435428	0.307536	-0.553061
1416284_at	Mrpl28	mitochondrial ribosomal protein L28	2410.7	3372.6	2526.4	2439.9	1718.2	3720.1	3289.2	2796.6	2799.5	3729	0.266933	0.993404	0.0481733	0.376036	-0.00193599	-0.55283
1448009_at	Ugcgl1	UDP-glucose ceramide glucosyltransferase-like 1	516.2	354.9	463.1	615.7	728.6	814.2	996	835.9	594.9	637.1	0.24605	0.0390257	0.0435036	-0.468043	-0.517903	-0.549952
1434016_at	Znrf2	zinc and ring finger 2	865.3	819.6	745.6	642.6	745.8	877.2	1206.7	1039.8	891	1011.4	0.0702132	0.540528	0.0310267	0.244065	-0.130473	-0.549696
1450363_at	Asb7	ankyrin repeat and SOCS box-containing protein 7	95.2	35.5	67.6	74.7	97.7	122.4	106.1	122.8	72.4	68.6	0.601125	0.00760915	0.0250461	-0.291813	-0.732046	-0.549669
1455584_at	Sdf4	stromal cell derived factor 4	802.4	1147.1	671.2	895.4	798.8	1204.5	1022.2	1233.8	908.7	889.8	0.311452	0.0592951	0.0170033	0.305982	-0.359224	-0.548896
1417556_at	Fabp1	fatty acid binding protein 1, liver	51831.8	69995.5	48064.1	46171.9	51596.4	57197	78555.2	77584.4	66773.4	68915.4	0.180363	0.741289	0.0345005	0.325489	-0.0678674	-0.54882
1428805_at	Slc35e3	solute carrier family 35, member E3	763.4	944.9	431.8	493.1	366.2	638.3	615.4	633.5	458.1	1057.1	0.0143114	0.605397	0.00597551	0.988923	0.268223	-0.547647
1417555_at	Atad1	ATPase family, AAA domain containing 1	81.6	89.5	87	80.2	59.7	124.5	111	96	116.7	73.9	0.43354	0.485671	0.0399398	0.177746	-0.213498	-0.546952
1418072_at	Hist1h2bc	histone cluster 1, H2bc	26393.6	26947.2	23044.9	25342.1	18287.3	28825	31626.2	36951.3	31105.1	30348.3	0.196954	0.612515	0.0316819	0.263071	-0.0795035	-0.546828
1416129_at	Errfi1	ERBB receptor feedback inhibitor 1	32326.8	36623.7	23295.9	21943.3	30075.8	31709.6	40812.2	37462.5	29785.6	41128.3	0.0812471	0.839121	0.0342635	0.457586	-0.0481948	-0.546288
1443698_at	Fbxo39	F-box protein 39	319.1	284	443.7	565.5	618.2	779	712.5	883.7	570.1	525.1	0.0382569	0.0349442	0.0255281	-0.847137	-0.531892	-0.54548
1416729_at	Plg	plasminogen	29212	39653	29840.3	27018.9	30810.7	36868.7	42964.2	48057.5	43855.9	39732.5	0.299122	0.862957	0.0173855	0.236652	-0.0285708	-0.544754
1428322_a_at	Ndufb10	NADH dehydrogenase (ubiquinone) 1 beta subcomplex, 10	9583.6	11634.7	11254.9	9823.6	8631.7	13291.9	14063.9	15983.9	13523.7	14758.6	0.609638	0.804651	0.0146037	0.0993133	-0.0308272	-0.544731
1424036_at	Prpf6	PRP6 pre-mRNA splicing factor 6 homolog (yeast)	2122.7	2328.6	1770.2	1919.1	2280.3	3069.3	3134.8	2503	1161.5	2584.6	0.343346	0.179505	0.0221463	0.161555	-0.63184	-0.544558
1417776_at	Azgp1	alpha-2-glycoprotein 1, zinc	30597.6	42746.1	30997.1	30139.5	25659.8	35387.4	44991.5	46213.3	43540.7	45335.7	0.219821	0.650614	0.0251494	0.342	0.0746463	-0.544481
1434924_at	Phf2	PHD finger protein 2	573.6	459.4	585.7	585.7	529.5	769.9	767.5	942.8	584.4	721.6	0.378399	0.151341	0.0130593	-0.134496	-0.340339	-0.544158
1434651_a_at	Cldn3	claudin 3	3927.2	4433.8	5086.8	4689.5	3104.1	6231.4	5813	6729.9	6481.8	5659.5	0.897209	0.710578	0.0410705	-0.0384675	-0.0438737	-0.543582
1452916_at	Wbp7	WW domain binding protein 7	398.1	492.6	345	375.3	349.9	505.4	492.6	561.7	332.3	584.7	0.0976873	0.575304	0.0021568	0.320094	-0.181312	-0.543388
1438548_x_at	Rhbdd3	rhomboid domain containing 3	825.1	773.4	695.7	571.3	543.2	878.3	959.7	799.9	603.4	661.1	0.0539293	0.0298895	0.0137421	0.405532	-0.47586	-0.543241
1437336_x_at	1110002E23Rik	RIKEN cDNA 1110002E23 gene	7044.7	9720.2	7940	7111.9	8268.1	9683.7	11533.6	12749.1	10918.3	17186.3	0.615758	0.371436	0.020566	0.108839	0.31166	-0.542541
1437163_x_at	Gtf2h4	general transcription factor II H, polypeptide 4	1203.7	1323.2	971.1	1246.1	1326.7	1691.6	1624.6	1841.3	1091.6	1887	0.612804	0.509315	0.0127065	0.0969932	-0.207075	-0.541334
1424147_at	Ahsa1	AHA1, activator of heat shock protein ATPase homolog 1 (yeast)	5771.9	5697.2	5630.2	7099.3	5246.1	7783.4	8766	9607.2	6376.5	11211.7	0.74764	0.971297	0.0242209	-0.0633252	0.0123953	-0.541135
1435068_at	Pip5k2b	phosphatidylinositol-4-phosphate 5-kinase, type II, beta	314.2	356.9	267.7	317.9	306.3	473.3	424.4	399.3	425.6	338.5	0.226889	0.32577	0.00700532	0.174608	-0.178383	-0.540225
1422509_at	U2af1	U2 small nuclear ribonucleoprotein auxiliary factor (U2AF) 1	3705.8	4436.3	4196.2	4485.8	5071.6	5916.9	6219.1	7836.6	5503.1	6136.1	0.317917	0.374289	0.0331158	-0.171374	-0.194068	-0.538213
1448942_at	Gng11	guanine nucleotide binding protein (G protein), gamma 11	480.8	444.9	658.9	998.5	759.6	1158.5	1169.8	1181.5	894.1	876.1	0.0787951	0.000122429	0.0225691	-0.799638	-0.402514	-0.538171
1455745_at	Cln8	ceroid-lipofuscinosis, neuronal 8	384.3	236.9	282.7	313.4	336.5	398.9	415.4	539.1	198.4	356.5	0.996649	0.124587	0.0403192	-0.0012381	-0.701326	-0.537258
1423798_a_at	Eif1	eukaryotic translation initiation factor 1	26564.5	27507.6	24307.1	21213.9	20044.4	26118.1	32959.8	36030.6	29112.4	37131.1	0.0538828	0.787675	0.0368092	0.306912	0.0631671	-0.53664
1441295_at	Lman2l	lectin, mannose-binding 2-like	107.5	170.4	76.5	87.1	64.6	122.9	101.2	106.7	55.7	55.3	0.0857486	0.007355	0.0205273	0.86923	-0.990437	-0.53566
1424830_at	Ccnk	cyclin K	180.3	288.6	222.7	232.4	155.7	331.2	289.7	264.4	237	156.1	0.587735	0.0868957	0.0418757	0.203543	-0.586308	-0.535466
1428725_at	Pias2	protein inhibitor of activated STAT 2	176.1	173.1	181.2	186	163.2	242.1	307	219.4	195.3	141.4	0.8232	0.112071	0.0431013	-0.0180647	-0.605619	-0.534964
1433955_at	Brwd1	bromodomain and WD repeat domain containing 1	128.5	105.5	81	128.1	110.7	148.6	162.3	152.4	169.9	412.7	0.634321	0.228195	0.0289764	0.134301	0.915522	-0.534777
1424660_s_at	Crtc2	CREB regulated transcription coactivator 2	270.1	324.1	258.3	254	209.5	306.6	388	350.9	337.3	343.1	0.141436	0.802877	0.0187438	0.304312	-0.0347755	-0.534522
1454849_x_at	Clu	clusterin	33699.1	45573.1	31242.6	31335.9	29721.7	38330.9	45577.3	49767.4	44477.3	41808.2	0.141872	0.770033	0.0151116	0.365444	-0.0465836	-0.53433
1420522_at	Ccdc50	coiled-coil domain containing 50	136.8	115.2	142.5	167.7	180.5	209.1	269.3	232.2	134.9	62.3	0.107347	0.0295359	0.0243085	-0.376455	-1.26442	-0.534196
1436906_at	Rnf166	ring finger protein 166	766.5	459.6	552.2	563.9	580.2	882.1	743.8	828.4	689	528	0.706309	0.0776205	0.00353997	0.116648	-0.42702	-0.53292
1455936_a_at	Rbpms	RNA binding protein gene with multiple splicing	1562.6	1597.5	1096.8	946.6	879.1	1236.3	1306.7	1683.9	711.4	1818.8	0.00550749	0.770168	0.0468974	0.69773	-0.155386	-0.532397
1460405_at	Arhgef10l	Rho guanine nucleotide exchange factor (GEF) 10-like	189.4	270.6	262.9	217.9	290.1	414.1	336.2	364	144	232.7	0.554731	0.0256374	0.0210339	-0.159947	-0.979687	-0.531522
1438326_at	3300001M20Rik	RIKEN cDNA 3300001M20 gene	55.6	94.6	54.2	45.7	50.1	69.1	78.1	69.6	67.3	62.5	0.190129	0.175684	0.00429331	0.586885	-0.155112	-0.531402
1436571_at			409.5	455.1	333.8	443	308.8	569.6	520.1	478.3	388.1	407.6	0.296363	0.0371978	0.0303176	0.256575	-0.393667	-0.530433
1427448_at	Rabep1	rabaptin, RAB GTPase binding effector protein 1	215.8	208.8	234.1	288.2	202.1	360.7	334.4	350.6	231.2	325.2	0.43616	0.148712	0.0151332	-0.18572	-0.325312	-0.529611
1435168_at	Zfp710	zinc finger protein 710	366.2	426.4	361.8	433.2	285.1	468.7	514	575.6	419.8	631.1	0.585775	0.949974	0.0392129	0.138462	0.0166149	-0.528808
1448195_at	Taf5l	TAF5-like RNA polymerase II, p300/CBP-associated factor (PCAF)-associated factor	348.6	353.3	292.8	257.7	212	351.7	345.4	402.3	252.2	341.3	0.0493502	0.183941	0.0190369	0.465491	-0.304434	-0.527907
1434160_at	Zfp592	zinc finger protein 592	705.6	516.8	542.5	597.4	528.4	810.3	840.9	754	568.4	509.4	0.517954	0.00693478	0.00174485	0.1363	-0.573105	-0.527778
1429908_at	6530403A03Rik	RIKEN cDNA 6530403A03 gene	110.7	34.8	89.8	94.9	72.5	131.6	113.2	126	120.5	83.1	0.690686	0.256957	0.012109	-0.236909	-0.279941	-0.527751
1448134_at	X99384	cDNA sequence X99384	389.1	480.5	365	334	434.6	609.1	493.1	530.1	278.8	498.3	0.348286	0.192875	0.0214489	0.202475	-0.485772	-0.525995
1455359_at	Ptpn14	protein tyrosine phosphatase, non-receptor type 14	147.4	165	134.2	94	87	143.5	149.1	161.2	132.1	175.6	0.0842634	0.892359	0.0415392	0.572089	0.0244303	-0.525789
1460647_a_at	Nr2f6	nuclear receptor subfamily 2, group F, member 6	1075.3	1297.5	913.2	1010.4	845.1	1239.3	1360.8	1379.9	1019.3	1381.6	0.0840634	0.452292	0.0034389	0.362344	-0.144231	-0.52356
1427922_at	2310061C15Rik	RIKEN cDNA 2310061C15 gene	120.3	236.5	121.5	127.4	78	154.7	159.9	155.3	194.4	107.5	0.241868	0.872142	0.0382802	0.711229	-0.0533205	-0.523504
1436764_at	Pard3	par-3 (partitioning defective 3) homolog (C. elegans)	873	561.9	683.3	759.2	461.8	863.7	954.4	918.2	790	978.5	0.647734	0.744873	0.0406918	0.176652	-0.0447377	-0.522966
1417417_a_at	Cox6a1	cytochrome c oxidase, subunit VI a, polypeptide 1	29826.5	38415.3	29243.2	26879.2	31245.1	34117.3	44758.4	46630.2	39244.1	41817.4	0.258242	0.81539	0.0360869	0.228521	-0.0457039	-0.522587
1425299_s_at	0610038D11Rik	RIKEN cDNA 0610038D11 gene	5054.1	7183.3	5750.7	5275.2	6258.4	8211.3	6892.5	9717.5	5933.5	8730.3	0.710151	0.570252	0.0437848	0.0867974	-0.174357	-0.522117
1415897_a_at	Mgst1	microsomal glutathione S-transferase 1	38387.3	48997.5	35753.9	34916.9	41449.1	45228.5	56684.1	59019.4	51231.4	52539	0.276284	0.771026	0.0262929	0.225374	-0.0480937	-0.521409
1449267_at	Chid1	chitinase domain containing 1	669.8	743.8	724.3	689.5	764.2	1014.5	1160	951.2	748.5	666	0.657873	0.0296589	0.00849216	-0.0386675	-0.558925	-0.521175
1454895_at	Cybasc3	cytochrome b, ascorbate dependent 3	708.7	810.3	671	674.7	642.3	1144.2	878.1	827.5	647.9	772.9	0.0946355	0.174326	0.0437306	0.196767	-0.419195	-0.519543
1426045_at	Kng1	kininogen 1	10969.6	12444.4	12779.4	13014.3	8398.4	16369.9	14859.6	17777	21086.2	11971.2	0.887587	0.960208	0.045516	0.0386709	0.0169626	-0.51931
1447707_s_at	Pde2a	phosphodiesterase 2A, cGMP-stimulated	1003.1	1426.9	1065.4	1077.1	858.9	1401.7	1301.4	1595.2	884.5	1921.9	0.324637	0.946042	0.0179415	0.280283	-0.030083	-0.518131
1435019_at	Atxn7l3	ataxin 7-like 3	729	620.1	562.1	647.9	693.4	820.1	858.8	1045.3	587.6	843.5	0.57644	0.237896	0.0262219	0.088381	-0.343746	-0.517254
1423754_at	Ifitm3	interferon induced transmembrane protein 3	24993	26190.3	25664.7	26712	28576.7	35336.6	42809.3	37606.8	40300.5	19118.6	0.325149	0.368025	0.00807783	-0.076456	-0.377085	-0.515882
1425229_a_at	Tcf7l2	transcription factor 7-like 2, T-cell specific, HMG-box	211.6	84.4	160.2	184.3	162.8	262.4	236.4	226.3	177.6	212.5	0.692449	0.0914921	0.00531195	-0.192279	-0.309373	-0.515341
1415744_at	H2-Ke2	H2-K region expressed gene 2	3766.1	3744.5	3976.2	4051.8	4205.7	5461.4	5461.5	6562.5	4457.6	5618.8	0.0346365	0.305862	0.00937087	-0.118898	-0.210208	-0.51529
1452141_a_at	Sepp1	selenoprotein P, plasma, 1	32795.4	42683.9	31011.7	30650.4	36340.7	38387.3	49838.2	51762.1	42653.4	45581	0.331063	0.674959	0.0373767	0.208221	-0.0809234	-0.514404
1437837_x_at	Poldip3	polymerase (DNA-directed), delta interacting protein 3	3524.1	3737.3	2736.5	3047.8	2005.9	3721.5	3674	3729.3	2831	5297	0.0844044	0.724601	0.022878	0.48355	0.132155	-0.514047
1428331_at	2210016F16Rik	RIKEN cDNA 2210016F16 gene	2980.9	3496	3423.5	3422.4	2726	4429.4	4335	4904.7	3527.3	4608.7	0.901683	0.368814	0.00942588	0.0214606	-0.163564	-0.514041
1452144_a_at	Mrpl44	mitochondrial ribosomal protein L44	2905.9	2796.6	2250.6	1983.3	2254.1	2981.8	3355.4	2925.5	2325.9	3573.6	0.0111951	0.79938	0.00465355	0.398783	-0.0658776	-0.513659
1420553_x_at	Serpina1a	serine (or cysteine) peptidase inhibitor, clade A, member 1a	42199.5	45294.8	41398.9	37936.5	39886.8	48292	61123.5	60764.3	55958.9	47018.1	0.103904	0.47209	0.0172852	0.138571	-0.139775	-0.513407
1418625_s_at	Gapdh	glyceraldehyde-3-phosphate dehydrogenase	25701.8	36901.1	24105	22786.1	27651.1	29624.2	38245	38493.9	31881.3	37078.8	0.253198	0.832784	0.0312012	0.333135	-0.0402015	-0.512868
1423733_a_at	Fiz1	Flt3 interacting zinc finger protein 1	1180.4	1507.6	918.4	924.3	795	1370.5	1298.1	1092	861.2	1056.4	0.0400384	0.108154	0.0160704	0.612215	-0.386699	-0.511682
1427917_s_at	Ssbp3	single-stranded DNA binding protein 3	587	578.2	619.4	557.7	489.4	842.6	717.6	815.7	709.6	840.8	0.615873	0.824297	0.0114439	0.0687188	-0.0308711	-0.511653
1457682_at	9030420J04Rik	RIKEN cDNA 9030420J04 gene	902.7	527.8	657.3	766.5	944.7	1090.6	1210.9	1074.8	550.9	992	0.702576	0.134012	0.0234087	-0.142492	-0.544836	-0.511469
1436215_at	Ipmk	inositol polyphosphate multikinase	1097	701	788.7	673	907.4	1082.4	1243.5	1050.4	722.4	1244.5	0.569221	0.546191	0.0204905	0.187016	-0.194557	-0.511104
1418421_at	Bcl6b	B-cell CLL/lymphoma 6, member B	35.8	25.8	58	46.4	41.9	70.1	68.6	69.7	54.6	47.6	0.0887835	0.00630741	0.0126717	-0.662965	-0.442998	-0.510426
1454661_at	Atp5g3	ATP synthase, H+ transporting, mitochondrial F0 complex, subunit c (subunit 9), isoform 3	28243.5	36594.7	27532.8	25383.7	29608.1	33170.9	40754.9	43619.3	37001.2	38914.2	0.253868	0.784109	0.0251779	0.236982	-0.0457874	-0.510318
1460194_at	Phyh	phytanoyl-CoA hydroxylase	41804.5	48128.2	38731.6	37033.7	35688.1	45820.5	54881.2	57991.1	45883.5	49034.4	0.0582773	0.34439	0.0137723	0.27544	-0.156522	-0.509796
1437458_x_at	Clu	clusterin	26419	38119.1	25211.8	26184.5	30691.7	32516.8	39842.2	44336.7	37944.9	35759.2	0.388317	0.681513	0.0396554	0.237942	-0.0779721	-0.507508
1423552_at	Leprotl1	leptin receptor overlapping transcript-like 1	1423.7	1628.1	1481.2	1343.7	1403.9	1800.4	2004.1	2200.4	1571.8	1900.2	0.294961	0.262224	0.00835685	0.114375	-0.205411	-0.505892
1422551_at	Zfp306	zinc finger protein 306	511.8	309.3	550.8	503.7	421.7	668	701	727	403.4	234.3	0.430992	0.0107655	0.00754355	-0.261296	-1.13173	-0.505751
1452970_at	Zmym2	zinc finger, MYM-type 2	628.2	502.3	618.4	613.9	673.4	874.5	1021.6	808.7	550.1	741.2	0.278546	0.0985978	0.0154819	-0.168398	-0.481735	-0.505201
1419578_at	Mbl1	mannose binding lectin (A)	8130.1	9305.5	10391.5	9869.4	7043.1	12954.1	11787.2	14000.9	12135.6	9434.5	0.803585	0.200466	0.0354267	-0.0621138	-0.259911	-0.504794
1453243_at	0610030E20Rik	RIKEN cDNA 0610030E20 gene	295.4	292.1	388.1	386.2	265.6	488.2	449.3	537	414	613.5	0.386622	0.801961	0.0387728	-0.238822	0.0638751	-0.503781
1450560_a_at	Ppp2r5d	protein phosphatase 2, regulatory subunit B (B56), delta isoform	741.5	723.4	630.7	720.8	562.2	842.1	938.6	931.4	576	985.8	0.211251	0.492346	0.00863974	0.1994	-0.211238	-0.503046
1416809_at	Cyp3a11	cytochrome P450, family 3, subfamily a, polypeptide 11	36716.6	46438.2	35368.2	33827.9	35229.8	42722.6	54054.2	51134.9	48649.3	48881.6	0.163006	0.910059	0.013443	0.256354	-0.0158424	-0.502257
1435935_at			153	96	77.7	62.6	64.1	103.8	106.9	78.8	140.1	76.4	0.0841501	0.686105	0.0485096	0.869713	0.165766	-0.502168
1436722_a_at	Actb	actin, beta, cytoplasmic	28768.8	40081.4	28110.9	28119.2	29500.8	33358.6	43016.9	45047.9	35687	36400.3	0.263249	0.412091	0.0307111	0.268608	-0.167267	-0.502159
1437471_at	Lrrc45	leucine rich repeat containing 45	396.1	570.5	345.6	356.9	309.2	494	534.2	404.4	388	389.3	0.119485	0.170611	0.0266798	0.519172	-0.29713	-0.501854
1449013_at	Eef2k	eukaryotic elongation factor-2 kinase	137.1	108.2	153.4	118.7	152.2	230.5	200.6	169.5	234.3	96.2	0.378145	0.578488	0.0486446	-0.205575	-0.276792	-0.50132
1448915_at	Zfp524	zinc finger protein 524	796.9	1116.2	636.7	586.5	521	822	830.4	815.5	713.7	907	0.0593992	0.875825	0.00203227	0.718309	-0.0217044	-0.500718
1429596_at	Slc7a6os	solute carrier family 7, member 6 opposite strand	376.8	430.4	358.5	339.7	435.2	577	523.6	503	358.8	340.3	0.588106	0.00802333	0.0128207	0.0953035	-0.612781	-0.500657
1455098_a_at	Vtn	vitronectin	21889.4	33773	23232.7	23782.7	21429	32463.3	36440.8	27866.5	36293.8	29109.7	0.348293	0.92179	0.0215132	0.286733	0.0197615	-0.499636
1428832_at	1600002H07Rik	RIKEN cDNA 1600002H07 gene	2996.1	2958	1088.4	1373.9	1463.5	1612.2	1870	2066	1753.6	4977.3	0.00145827	0.300087	0.0355514	1.18586	0.863742	-0.499033
1430293_a_at	B230118G17Rik	RIKEN cDNA B230118G17 gene	591.9	680.5	632.6	611	747.6	888.4	905.8	1018.5	927.5	1123.9	0.695725	0.400398	0.00962354	-0.0611234	0.129616	-0.498318
1423344_at	Epor	erythropoietin receptor	186	206.9	177	194.2	212.3	280	269	274.7	300.9	145.2	0.906584	0.441053	0.00169041	0.014392	-0.299789	-0.497386
1424440_at	Mrps6	mitochondrial ribosomal protein S6	868.5	1163.9	816	980.2	728.9	1172.5	1077.1	1314.4	1062.1	953.7	0.316451	0.16261	0.0264828	0.271806	-0.237182	-0.497157
1452596_at	Polr2k	polymerase (RNA) II (DNA directed) polypeptide K	1337.8	1628.3	1380.3	1187.8	1427.3	1791.5	1940.5	1905.1	2153.8	2514.6	0.370022	0.0529612	0.00312079	0.15519	0.312938	-0.496613
1424722_at	1300017J02Rik	RIKEN cDNA 1300017J02 gene	22938.8	24657.9	21814.5	19572.7	14642	25346.7	26407.9	27280.3	32181.6	22690.4	0.165752	0.782225	0.0248953	0.349645	0.0585428	-0.496311
1418649_at	Egln3	EGL nine homolog 3 (C. elegans)	806.4	994.5	857.6	889.5	989.8	1180.8	1244.9	1432.8	998.9	1160.7	0.900213	0.169928	0.0119256	-0.0188621	-0.252313	-0.495497
1435035_at	Rg9mtd2	RNA (guanine-9-) methyltransferase domain containing 2	173.6	113.5	138.5	156.3	121.5	216.7	187.6	182.6	157.8	143.2	0.865166	0.05513	0.017727	0.0488923	-0.378389	-0.495491
1421479_at	Zfp318	zinc finger protein 318	302.5	235.4	178.3	177.9	205.3	244	238.2	309.2	182.4	352.3	0.0594489	0.962637	0.0352623	0.523014	0.0192851	-0.495121
1416677_at	Apoh	apolipoprotein H	35078.4	42518.7	34156.9	31417.2	34300.9	39577.1	47971.6	53120.7	45363.4	47246.5	0.166325	0.916654	0.0285198	0.220842	-0.0181077	-0.494113
1448896_at	Pigf	phosphatidylinositol glycan anchor biosynthesis, class F	457.5	592.7	408.9	433.2	526.6	627.2	691.5	608.7	509.6	508.1	0.388426	0.0258459	0.0131175	0.20282	-0.336381	-0.49385
1455010_at	1500012F01Rik	RIKEN cDNA 1500012F01 gene	259.6	239.3	123.8	142.6	151.5	188.5	212.6	186.8	168.8	417.8	0.0034318	0.374032	0.00829214	0.840555	0.581769	-0.492413
1422085_at	Tbx19	T-box 19	164.6	87.7	118.8	154.2	126	191	211.6	158.7	122.9	121.3	0.843607	0.0468119	0.0451642	-0.076286	-0.615746	-0.492383
1443935_at	BC032203	cDNA sequence BC032203	398.6	281.9	434.2	324.4	410.6	539.2	556.4	547.9	372.9	576.5	0.478049	0.407696	0.00940382	-0.195892	-0.206721	-0.49125
1452597_at	2310061C15Rik	RIKEN cDNA 2310061C15 gene	1651.6	1658.3	1467.5	1246.6	920.3	1630.4	1734.3	1742.5	1798.4	2538.4	0.11944	0.194274	0.0394637	0.450033	0.349061	-0.490815
1442743_at			619	314.9	423.2	415.6	339	486.9	577.4	590.7	314.6	531	0.574975	0.251608	0.0197167	0.250208	-0.383821	-0.490737
1451793_at	Klhl24	kelch-like 24 (Drosophila)	356	148.6	395.4	385.9	413.6	488.9	654	534.8	162.4	222.9	0.157981	0.0122033	0.0320605	-0.658715	-1.53747	-0.489595
1451513_x_at	Serpina1b	serine (or cysteine) preptidase inhibitor, clade A, member 1b	43419.9	53082.4	40745.7	40314.7	41440.1	48258.6	58503.3	65055.2	57154.1	53059.9	0.1333	0.76067	0.0284155	0.24081	-0.0556036	-0.488086
1449115_at	Mtf2	metal response element binding transcription factor 2	91.3	82.5	50.8	63.9	66.9	94.4	77.1	83.1	45.3	63.2	0.0348825	0.0465836	0.0263923	0.521626	-0.645575	-0.487468
1434707_at	Sbf1	SET binding factor 1	772.6	866	618.3	513.6	798.8	953.7	915.1	837.9	597.2	852	0.217831	0.18814	0.0452558	0.348302	-0.316316	-0.487411
1437680_x_at	Glrx2	glutaredoxin 2 (thioltransferase)	920.8	773.8	743.7	874.2	783.1	1084.8	1282.6	998.2	927.2	760.3	0.571202	0.112899	0.025542	0.0822719	-0.411014	-0.487228
1416025_at	Fgg	fibrinogen, gamma polypeptide	31793.7	37202.8	31091.4	29619.4	36541.4	37387.6	49034.1	49854.7	44534.2	35925.4	0.582104	0.457472	0.0457806	0.0897548	-0.175237	-0.486733
1439659_at	Usp49	ubiquitin specific peptidase 49	99.5	150.6	126.4	114.1	122.3	151.8	171.4	185.1	166.7	166.5	0.847155	0.834929	0.00930293	0.0482931	-0.0243293	-0.486506
1417886_at	Ints5	integrator complex subunit 5	1133.4	1114.9	950.1	873.6	1182.2	1451	1201.8	1556	1310.8	1900.3	0.383481	0.489833	0.0458809	0.166	0.194621	-0.485612
1453244_at	5830416P10Rik	RIKEN cDNA 5830416P10 gene	35.4	90.7	48	45.9	35.2	50.9	65.7	64	61.4	69.3	0.415408	0.499016	0.0487792	0.551042	0.118424	-0.484309
1455913_x_at	Ttr	transthyretin	38328.2	46920.6	37572.8	35559.2	38629.7	44222.3	56548.3	55503.4	51234.4	50757.8	0.213017	0.843654	0.0214704	0.194288	-0.0306564	-0.483652
1449150_at	Krba1	KRAB-A domain containing 1	243.3	280.2	280.4	235.4	220.9	348.4	301.1	380.1	232.6	345.8	0.589924	0.371846	0.0284807	0.0920748	-0.246982	-0.482935
1449183_at	Comt	catechol-O-methyltransferase	19579.6	22180.7	23421.2	23082.1	27021.8	31980	37159.1	33531.8	27373.2	26748.1	0.151311	0.0370003	0.00808981	-0.231142	-0.338796	-0.481719
1418062_at	Eef1a2	eukaryotic translation elongation factor 1 alpha 2	248.1	471.4	330.5	310.3	366.9	505	451.9	450	297.5	367	0.799365	0.0293985	0.00555679	0.0989629	-0.497216	-0.481454
1424120_at	Rnf8	ring finger protein 8	807.4	854.5	586.2	648	470.4	770.8	789.1	819.3	554.1	679.1	0.0323758	0.0387241	0.0140437	0.548363	-0.363107	-0.481043
1448281_a_at	Ela2a	elastase 2A	49.1	81	67.5	68.8	95.6	105.1	112.2	106.2	70.7	5533.9	0.517892	0.27752	0.0316312	-0.248919	4.69974	-0.480263
1451399_at	Pnkd	paroxysmal nonkinesiogenic dyskinesia	1877.6	2491.5	1623.6	1490.1	1137.2	1989.1	1900.9	2039	2430	2385.1	0.0806592	0.00426304	0.0205807	0.62453	0.284739	-0.48002
1426219_at	Scp2	sterol carrier protein 2, liver	33340.3	46209.8	32681.6	31305.3	35102.7	38367.1	48230.6	51549.7	41834.9	46136.6	0.270549	0.725757	0.033967	0.268093	-0.0661378	-0.479403
1427116_at	Setd1a	SET domain containing 1A	246	333.8	334.8	304.9	259.1	450.7	389.4	412.3	301.4	287.6	0.837276	0.0138279	0.0141927	-0.0474823	-0.503393	-0.478623
1418202_a_at	Wiz	widely-interspaced zinc finger motifs	344.9	354.5	328.6	240.1	311.5	410.3	404.2	411.7	334.2	311.8	0.20776	0.00234461	0.013263	0.253249	-0.339626	-0.478291
1424868_at	Glyat	glycine-N-acyltransferase	411.9	275.3	220.2	307.4	253	354.5	379.6	352.9	195.8	373.8	0.262325	0.332588	0.0190595	0.401109	-0.347368	-0.477697
1456580_s_at	Atp5d	ATP synthase, H+ transporting, mitochondrial F1 complex, delta subunit	19315	27827.8	19267.5	18543.3	19702.7	22294.4	26475.7	31286.9	24418.1	29529.5	0.263094	0.945156	0.0455516	0.298099	0.0154937	-0.477127
1457363_at	LOC654469	hypothetical protein LOC654469	297.7	366.1	404.3	405.5	268.4	512	502.5	484.2	503.9	705.3	0.696567	0.259857	0.038699	-0.114842	0.275304	-0.475087
1451708_at	Gpr33	G protein-coupled receptor 33	70.7	40.1	46.9	52.6	69.6	84.6	74.8	75.4	70.2	59.3	0.950722	0.100893	0.0435752	-0.0249563	-0.273518	-0.473556
1454864_at	Zfp592	zinc finger protein 592	287	311.5	328	337.2	374.5	482.8	521.5	439.2	305.6	442.3	0.104206	0.169218	0.00828289	-0.211782	-0.363691	-0.473404
1436427_at	Prpf4b	PRP4 pre-mRNA processing factor 4 homolog B (yeast)	127.8	61.4	113.3	100.5	95.2	149	121.6	158.4	22.2	167.1	0.765254	0.450331	0.0311333	-0.122732	-0.595341	-0.473371
1426547_at	Gc	group specific component	38305.1	47350.3	37136	34680.5	37712.2	43108.1	55881.6	53013.1	49056.9	45441.1	0.175618	0.555989	0.0236334	0.23027	-0.10078	-0.472789
1416399_a_at	Hmox2	heme oxygenase (decycling) 2	4383.5	4481.6	2537.4	2467.2	2944.1	3907.1	3541.8	3578.3	2793	3654.8	0.00278035	0.292182	0.0055456	0.74238	-0.189225	-0.472276
1443436_at	Thop1	thimet oligopeptidase 1	64.4	116.2	80.3	105.7	102.2	148.2	126	125.6	84.3	114.8	0.809035	0.108706	0.0270003	-0.0893099	-0.420823	-0.472208
1429772_at	Plxna2	plexin A2	47.7	3.1	97.9	76.4	83.7	112.4	115.8	129.6	7	61.5	0.0466491	0.0285684	0.0154878	-1.75951	-1.80001	-0.471782
1429141_at	Neurl2	neuralized-like 2 (Drosophila)	474.4	459.5	303.1	210.9	287.5	371	344.4	396	232.8	521.7	0.012638	0.954447	0.0324985	0.805528	0.0261772	-0.471604
1418302_at	Ppt2	palmitoyl-protein thioesterase 2	3048.3	3149.6	2188.5	2604.4	1949.5	3161.5	3286.1	2867.1	2625.4	2865.3	0.0422281	0.145099	0.0197989	0.46348	-0.177557	-0.466247
1431786_s_at	1190003J15Rik	RIKEN cDNA 1190003J15 gene	16347.1	21380.1	23126.2	20368.6	17412.4	25985.8	30053.5	28082.4	29774.6	25049.3	0.647091	0.804308	0.01876	-0.106045	-0.0327105	-0.465865
1434379_at	Mxd4	Max dimerization protein 4	379.6	373.9	325.1	402.7	376.1	506.1	546.4	472.1	523.1	494.6	0.785114	0.983907	0.0109836	0.0340324	0.00184406	-0.465821
1449626_s_at	Acbd4	acyl-Coenzyme A binding domain containing 4	1376.3	1001.2	790.4	954	1062.6	1240	1411.4	1223	1243.9	1171.1	0.239943	0.382599	0.0231716	0.345379	-0.0969872	-0.464944
1423944_at	Hpxn	hemopexin	31398.8	42480.5	31567.2	29546	34974.7	36534.2	47496.6	48492	42818.9	41750.1	0.364795	0.728664	0.0428253	0.205778	-0.0630773	-0.463814
1418892_at	Rhoj	ras homolog gene family, member J	188.6	232.1	261.4	269.2	319.5	343.1	427.3	401.9	230.6	214.1	0.0834146	0.0142774	0.0253856	-0.429878	-0.813475	-0.463637
1431879_at	9030417H13Rik	RIKEN cDNA 9030417H13 gene	33	21.4	60.4	64.8	71.1	84.9	103.3	82.5	51.6	58.7	0.00744279	0.0289706	0.0269577	-1.26642	-0.7103	-0.463635
1417722_at	Bcnp1	BCNP1 homolog	2553.9	3911.1	2942.8	2368.8	2097.1	3523.9	3078.5	3610.7	3382.8	4450.7	0.292829	0.33874	0.0352553	0.388392	0.202271	-0.463129
1438315_x_at	Akr7a5	aldo-keto reductase family 7, member A5 (aflatoxin aldehyde reductase)	17864.5	26892.9	17594.1	15936.9	13254.7	20974.1	21214.5	22299.3	20295.3	25427.3	0.167333	0.540717	0.0113153	0.521021	0.0888415	-0.462961
1417561_at	Apoc1	apolipoprotein C-I	32274.7	40222.9	31136.5	29906.1	33245.5	36734.7	44702.9	48311.9	42861.1	43206	0.231205	0.964026	0.0292764	0.20582	-0.00723271	-0.460581
1457681_at	2610301F02Rik	RIKEN cDNA 2610301F02 gene	148.5	219.6	155.4	204.5	149.6	209.2	260.7	231.2	157.4	164.1	0.709907	0.0329784	0.0495561	0.115978	-0.539839	-0.460538
1426162_a_at	Rpl7	ribosomal protein L7	11537.8	15570.5	10813.3	8999.5	12882.5	15414.4	13391.9	16166.4	12101.2	16530.8	0.292877	0.75415	0.0426122	0.314614	-0.0664586	-0.459966
1455283_x_at	Ndufs8	NADH dehydrogenase (ubiquinone) Fe-S protein 8	12850.9	22279.4	15365.2	14285.8	11648	18557.1	20937.6	17305.1	18651.3	18263.5	0.390246	0.753478	0.0281022	0.351572	-0.036724	-0.459779
1433975_at	Cdk10	cyclin-dependent kinase (CDC2-like) 10	778.6	816.2	741.9	737.9	733.7	980.4	888.1	1175.3	697.2	1068.5	0.0253718	0.50918	0.0308425	0.112009	-0.200671	-0.459544
1451515_s_at	Glyat	glycine-N-acyltransferase	21066.5	23302.5	18331.6	18281.7	16468.6	22937.6	24003.9	26039	20425.3	23858.4	0.0297631	0.297374	0.00377334	0.326295	-0.135773	-0.459291
1460671_at	Gpx1	glutathione peroxidase 1	28647.4	37836.6	27509.5	26491.7	30219.2	32438.8	40319.7	42952.4	36693.3	39879.9	0.258219	0.950944	0.0350295	0.2438	-0.0106508	-0.458283
1421949_a_at	Ccdc123	coiled-coil domain containing 123	131.4	108.3	110.9	139.8	116.1	164.9	150.7	188.1	144.7	135.9	0.876986	0.152104	0.0315642	-0.0288012	-0.259087	-0.457571
1449517_at	Qpctl	glutaminyl-peptide cyclotransferase-like	240.5	364	203.1	232.5	245.3	314.1	337	283.1	292	259.2	0.220362	0.226234	0.0134585	0.413262	-0.176193	-0.456289
1434508_at	Ube2q1	ubiquitin-conjugating enzyme E2Q (putative) 1	482.1	612.7	410.2	412	510.8	607.6	598.1	623	526.5	597.8	0.210396	0.19097	0.00829758	0.300953	-0.116829	-0.456142
1439150_x_at	Grtp1	GH regulated TBC protein 1	291	299.9	322.6	325.9	361.4	449.4	463.9	471.9	358.4	522.5	0.0865379	0.75307	0.000881174	-0.188264	-0.0680816	-0.455882
1455997_a_at	Uqcrb	ubiquinol-cytochrome c reductase binding protein	38796.7	48769.2	37164.9	33250.5	36648.2	42287.2	49562.6	54998.3	48680.3	52630.3	0.138851	0.754358	0.0268634	0.294936	0.049423	-0.455857
1433513_x_at	Ndufa12	NADH dehydrogenase (ubiquinone) 1 alpha subcomplex, 12	10299.8	16788.3	10376.1	9107.6	8189.1	12357.2	12897.3	12690.2	13400.6	17159.3	0.189202	0.15994	0.00633399	0.554153	0.272704	-0.45543
1427273_at	Bace1	beta-site APP cleaving enzyme 1	375.4	317.7	275.2	292	266	426.2	381.6	334.3	347.3	410.9	0.06196	0.971773	0.0202928	0.319363	-0.00607611	-0.454954
1418586_at	Adcy9	adenylate cyclase 9	1500.6	1092.4	1377.3	1362.2	1568.3	1900.3	2076.8	1926.4	1508.4	1021.6	0.482837	0.0365657	0.00349749	-0.147367	-0.637471	-0.454619
1417080_a_at	Ecsit	ECSIT homolog (Drosophila)	1596.4	2165.4	1594.7	1373.7	1355.4	2134.8	1795.9	1994	2167.3	2159.4	0.157062	0.234309	0.0128903	0.384086	0.131487	-0.454442
1455806_x_at	Ndufa12	NADH dehydrogenase (ubiquinone) 1 alpha subcomplex, 12	11260.3	19815.7	11352.8	10514.6	10118.2	13130.8	15015.4	15672.8	15583.2	19489.4	0.227488	0.193953	0.009503	0.543341	0.26375	-0.454134
1438691_at	Zzef1	zinc finger, ZZ-type with EF hand domain 1	906.3	887.5	816	893.8	777.6	1049	1049.7	1308.4	604.3	1182.5	0.22661	0.391532	0.0299037	0.113343	-0.346204	-0.453906
1421901_at	Eif2ak1	eukaryotic translation initiation factor 2 alpha kinase 1	1275.6	1458.8	1088.8	1103.2	755.9	1459.7	1280.9	1295.7	1283.8	1620.7	0.097623	0.516631	0.0461769	0.476499	0.110219	-0.453346
1455039_a_at	Sin3b	transcriptional regulator, SIN3B (yeast)	3523	5234.5	3221.1	2862.8	2800.5	3787.4	4184.7	4189.7	3117.9	4600.2	0.120966	0.758438	0.00427342	0.564207	-0.0710766	-0.453011
1433993_at	4931406P16Rik	RIKEN cDNA 4931406P16 gene	363.3	252.9	291	280.5	296.6	413.6	383.3	390.9	372.5	244.9	0.682978	0.172969	0.00048374	0.0904999	-0.359052	-0.452359
1417651_at	Cyp2c29	cytochrome P450, family 2, subfamily c, polypeptide 29	34137.9	38711.8	35920	32854.5	25640.5	40228.8	42494.5	46386	50334.8	41027.2	0.331598	0.571335	0.0308221	0.210869	0.0860357	-0.451505
1417373_a_at	Tuba4a	tubulin, alpha 4A	20774	29375	22813	23608.5	23941.9	28256.4	32768.5	35151.5	23171	33769.8	0.650902	0.503592	0.0137121	0.0963582	-0.171258	-0.450858
1448811_at	Mrpl2	mitochondrial ribosomal protein L2	3602	4967.6	3482.2	3186.9	2913.4	4677.1	4154	4254.5	4408.4	4698.9	0.142309	0.471666	0.00703853	0.423788	0.0620777	-0.449506
1447987_at	D030041N04Rik	RIKEN cDNA D030041N04 gene	122.7	52.4	68.2	86	65.1	88.8	101.2	109.4	81.7	80.6	0.635806	0.095082	0.0392319	0.260236	-0.298449	-0.449168
1452770_at	Vkorc1	vitamin K epoxide reductase complex, subunit 1	16215.7	20441.3	17929.2	15408.1	12199	21753.2	20843	19568	21921.1	19108.9	0.321261	0.886491	0.0354441	0.272034	-0.0144423	-0.449067
1417893_at	Sfxn3	sideroflexin 3	141.4	85.9	81.9	115.3	98.3	132.5	130.2	140.7	107.2	106.6	0.574802	0.00680977	0.0239766	0.206402	-0.330987	-0.449053
1430417_s_at	0610025P10Rik	RIKEN cDNA 0610025P10 gene	427.9	468.9	384	450.5	398.6	563.4	519.6	599.8	477.2	555	0.304002	0.360806	0.00817803	0.125531	-0.120179	-0.448574
1459765_s_at	Sf1	splicing factor 1	11045	15868.9	11295	10692.4	12290.7	15059.9	15885	15808.7	11749.4	18273.4	0.36256	0.83043	0.00147929	0.236027	-0.0540564	-0.44779
1425546_a_at	Trf	transferrin	35239.7	45373.9	32996.8	31490.4	37112.7	39714.3	49341.8	49441.7	45490.3	45598.7	0.235771	0.890855	0.027749	0.251159	-0.0195518	-0.446964
1416683_at	Plxnb2	plexin B2	3060.6	3656	3482.1	3256.9	2667.9	4414	4617.7	3789.7	4569.8	3167.2	0.602664	0.556174	0.0307179	0.0989742	-0.143745	-0.446763
1427057_at	C630002B14Rik	RIKEN cDNA C630002B14 gene	1080.1	1040.2	710	719	595.3	915	986.6	857	657.3	728.8	0.00551831	0.0262499	0.0110233	0.651808	-0.407942	-0.446513
1425946_at	Gstm7	glutathione S-transferase, mu 7	93	233.5	148.6	128.4	150.1	206.9	214.1	160.4	172.8	137.8	0.720564	0.226004	0.0477276	0.197472	-0.319511	-0.444957
1416913_at	Es1	esterase 1	23740.8	28324.3	28627.5	29600	26175.4	36860.9	34110.8	43920.2	46177.9	33002	0.401526	0.847996	0.0303641	-0.112013	0.0478916	-0.444913
1428272_at	Eif1b	eukaryotic translation initiation factor 1B	1695.2	1603.7	1163.3	1397	1257.2	1668.2	1839.3	1688.7	1312.3	1909.9	0.0278647	0.639988	0.00608841	0.374319	-0.104448	-0.444829
1455895_x_at	1110012M11Rik	RIKEN cDNA 1110012M11 gene	417.8	504.4	468.7	462.1	338.3	535.5	584.4	605.8	448.7	443.8	0.591412	0.0172947	0.0322194	0.124308	-0.366295	-0.443376
1433524_at	AU042671	expressed sequence AU042671	633.3	903.9	380.5	492.2	338.7	552.9	582.4	509.5	302.1	581.5	0.0524612	0.395587	0.0458238	0.928592	-0.311484	-0.441237
1436925_at	Ches1	checkpoint suppressor 1	1268.7	717.3	1330.9	1254.7	1179.1	1547.9	1612.9	1948.2	1333	1636.2	0.306755	0.346338	0.0271137	-0.337707	-0.198004	-0.440506
1452014_a_at	Igf1	insulin-like growth factor 1	12155.2	11397.3	17128.1	15398.2	14725.6	19325.5	19732.1	25003.6	22466	13151.1	0.0260129	0.460432	0.0462412	-0.41953	-0.261918	-0.439078
1434245_a_at	Cybasc3	cytochrome b, ascorbate dependent 3	669.8	638.9	685.6	927.8	778.1	1065.9	976.5	1199.7	822.9	859.5	0.21771	0.0665612	0.0416221	-0.284819	-0.361445	-0.439013
1458274_at	Zfp69	zinc finger protein 69	42.6	53.5	54.6	48.7	43.5	57.5	73.2	68.2	43.6	4.4	0.888612	0.0750625	0.0368123	-0.0262811	-1.46597	-0.438191
1416095_x_at	1110005A23Rik	RIKEN cDNA 1110005A23 gene	2157.9	1904.4	2562	2833.3	3458.5	3676.1	4117.1	4201.6	2892	2959.3	0.0811768	0.0148657	0.0282589	-0.539037	-0.450618	-0.43804
1428822_a_at	Snx24	sorting nexing 24	993.9	923.7	1238	1062.5	1209.5	1408.1	1833.8	1512.6	1325.4	1627.6	0.0667843	0.625803	0.0406912	-0.287207	-0.10215	-0.437823
1417909_at	Serpinc1	serine (or cysteine) peptidase inhibitor, clade C (antithrombin), member 1	32338.7	43683.5	35254.2	32792	30830.3	39735	46448.6	47705	47258.6	41268.8	0.346863	0.931121	0.0138072	0.205756	-0.0118747	-0.437334
1416093_a_at	Mrpl20	mitochondrial ribosomal protein L20	2650.8	2869.8	2323	2231.2	2682.5	2899.6	3218.3	3676.4	3106	3383	0.173238	0.951803	0.0320616	0.194456	-0.00898372	-0.43661
1438503_x_at	Edf1	endothelial differentiation-related factor 1	14947	19312.4	17697.3	17852.1	15647.3	19500.6	24067.3	25658.6	24635.2	25099.7	0.974764	0.507647	0.0384392	0.00541156	0.107897	-0.435274
1418554_at	Admr	adrenomedullin receptor	431.9	305.8	526.9	565.1	523.3	797.6	769.5	616.5	672.4	572.6	0.0428632	0.287174	0.0306384	-0.545733	-0.2256	-0.434906
1423982_at	Fusip1	FUS interacting protein (serine-arginine rich) 1	163.7	116.1	216.6	222.2	239.5	337.3	283	296.3	193.5	276.4	0.0225284	0.155656	0.0109988	-0.692565	-0.378976	-0.434369
1428744_s_at	Bri3bp	Bri3 binding protein	750.6	1227.2	1017.4	857.6	1089.4	1304.5	1275.9	1421.9	1191.8	1019.8	0.99716	0.0771411	0.0133623	0.00111892	-0.270776	-0.433089
1423317_at	3110001D03Rik	RIKEN cDNA 3110001D03 gene	5550.2	6379.3	5025.5	4458	5126.4	6345.4	7560.3	5810.6	6288	5617.4	0.0754224	0.449199	0.0379913	0.29255	-0.14281	-0.432443
1455776_x_at	Bola2	bolA-like 2 (E. coli)	352.1	544.3	348.3	449.1	405.9	551.8	502.8	569.1	455.8	697.2	0.601474	0.731259	0.0165552	0.160181	0.0910699	-0.432289
1457399_at	Elavl4	ELAV (embryonic lethal, abnormal vision, Drosophila)-like 4 (Hu antigen D)	68.4	81.8	70.2	88.9	82	124.2	101	100.1	103.1	105.5	0.58514	0.713054	0.0429937	-0.0977843	-0.0560692	-0.432139
1427886_at	Pom121	nuclear pore membrane protein 121	1925.8	2755.6	2065.3	1912.9	2173.9	2696.4	3105.7	2493.4	2566	2234.6	0.437114	0.259785	0.0216243	0.190824	-0.204152	-0.43125
1418113_at	Cyp2d10	cytochrome P450, family 2, subfamily d, polypeptide 10	31437.3	43621.4	30328.1	28593.4	22956.6	34881.5	39042.5	36457.1	45807.2	43959.1	0.152852	0.0179204	0.0199634	0.459504	0.286715	-0.430944
1415942_at	Rpl10	ribosomal protein 10	21060.9	25012.1	19577	14536.1	18724	25943.6	23647.1	21596	23630.5	20926.9	0.117769	0.502639	0.0377687	0.387333	-0.0909802	-0.430056
1416225_at	Adh1	alcohol dehydrogenase 1 (class I)	30245.8	39513.4	31404	29937	31176.8	37377.1	44281.4	42906.2	40119	39023.8	0.332374	0.529972	0.00776836	0.177615	-0.0694028	-0.429092
1434579_x_at	Ndufs8	NADH dehydrogenase (ubiquinone) Fe-S protein 8	11304.7	18973.6	13555.6	12734.9	10850.7	16276.9	18096.1	15624.2	17098.7	15265.1	0.430947	0.70796	0.0170818	0.290226	-0.0425038	-0.428827
1437993_x_at	Qdpr	quinoid dihydropteridine reductase	31098.4	35810.9	30892.1	29211.4	27027.4	36283.7	42713.1	38117.7	42064.2	37328.4	0.147732	0.84222	0.0107297	0.203985	0.0241192	-0.426663
1455166_at	Arl5b	ADP-ribosylation factor-like 5B	653.2	565.8	642.2	636.6	678.4	955.1	930.3	744.9	468.3	534.9	0.326874	0.0245005	0.0294082	-0.0981306	-0.805656	-0.426436
1416727_a_at	Cyb5	cytochrome b-5	37384.5	40168.3	36607.9	33911.8	27135.3	41375.9	47371.4	42472.2	43576.6	35129.9	0.198412	0.347365	0.0293016	0.252447	-0.152465	-0.426216
1435804_at	Eif4e2	eukaryotic translation initiation factor 4E member 2	135.7	125.5	120.4	102.3	99	157	125.8	149.1	207.4	168	0.0886311	0.10506	0.032971	0.284401	0.382694	-0.424981
1448322_a_at	Cox4i1	cytochrome c oxidase subunit IV isoform 1	29621.1	37567.4	28761.5	25409.8	27282.1	32145.7	36072.7	41117.1	36751.3	37213.1	0.138791	0.883048	0.0284842	0.307202	0.0211036	-0.424715
1455300_at	E130014J05Rik	RIKEN cDNA E130014J05 gene	201.2	145.1	141.1	160.9	133.5	186.2	190.8	207.2	162.7	164.7	0.317915	0.0329714	0.00874514	0.254312	-0.250446	-0.42379
1416636_at	Rheb	RAS-homolog enriched in brain	6911.7	5592	4559.1	5733.1	4362.6	7007.4	6863.8	5786.8	5758.1	8097.3	0.161713	0.733486	0.0442544	0.355944	0.0802943	-0.423743
1417006_at	Commd4	COMM domain containing 4	1124.9	1361.8	1188.2	1149.1	1002.4	1693.6	1508.2	1276.4	1459	1158.3	0.338591	0.408229	0.0465159	0.159476	-0.189877	-0.4232
1460234_at	Wdr81	WD repeat domain 81	1142.7	1474.8	1169	1070.5	920	1532.1	1386.1	1318.1	735.7	1746.6	0.197929	0.687438	0.0201803	0.313456	-0.186165	-0.423108
1451075_s_at	Ctdsp2	CTD (carboxy-terminal domain, RNA polymerase II, polypeptide A) small phosphatase 2	1390.7	2075.5	1429.1	1410.8	1828	1924	2199.4	2134.8	1511.4	2386.5	0.607578	0.716361	0.0292866	0.155544	-0.0980882	-0.422974
1453286_at	Plxna2	plexin A2	590.7	266.6	673.4	914	796.1	1085.9	1012.9	1091.7	577.9	576.1	0.0931652	0.000661365	0.0220047	-0.890247	-0.882177	-0.420701
1426267_at	Zbtb8os	zinc finger and BTB domain containing 8 opposite strand	109.2	108.3	118.3	126.3	139.5	180.1	189.2	144.8	134	93.6	0.0946388	0.0880786	0.0436222	-0.235504	-0.590586	-0.420567
1435538_at	0610030E20Rik	RIKEN cDNA 0610030E20 gene	746.9	656.2	1060.6	947.6	932.9	1459.4	1351.7	1125.2	1279.5	1128.2	0.0206043	0.493144	0.0356304	-0.482776	-0.124222	-0.420484
1431199_at	0610031G08Rik	RIKEN cDNA 0610031G08 gene	251.6	278.6	206.9	201	152.5	271.6	244.5	233.9	204	480.2	0.0490867	0.440868	0.0371916	0.505042	0.45249	-0.420434
1449474_a_at	Nelf	nasal embryonic LHRH factor	690.9	660.4	732.6	676.9	652.5	783.8	1019.6	954.3	1110	1102	0.744122	0.131872	0.0353162	-0.0247338	0.266848	-0.419421
1455595_at	Ugt2b36	UDP glucuronosyltransferase 2 family, polypeptide B36	24096.3	23300.6	22432.5	22719.6	18956.3	26474.3	29949.2	29306.2	31526.6	25268.4	0.239045	0.951456	0.0110926	0.149242	-0.00906867	-0.419282
1416057_at	Ndufb11	NADH dehydrogenase (ubiquinone) 1 beta subcomplex, 11	15203.5	18526.3	14195.9	12085.7	10774	17016	15114.6	17394.6	17063.7	14578.9	0.0856421	0.633431	0.0271796	0.449295	-0.0613322	-0.418471
1419659_s_at	Chic2	cysteine-rich hydrophobic domain 2	1556.7	1831.9	1422.2	1281.8	1518.6	1796.6	1686.4	2157.8	1165.5	1790.8	0.124859	0.268456	0.0403326	0.26752	-0.347145	-0.417768
1448609_at	Tst	thiosulfate sulfurtransferase, mitochondrial	7868.4	9000.7	12151.7	10237.6	9720.5	14751.5	14534.8	13606.4	12568.7	12739	0.118048	0.0370144	0.0117756	-0.343668	-0.176193	-0.417718
1448947_at	2810004N23Rik	RIKEN cDNA 2810004N23 gene	1090.4	1292.8	1403.9	1280.7	1225.8	1589.4	1714.1	1918.3	1607.4	2188.2	0.351065	0.573137	0.0161755	-0.129454	0.124743	-0.417231
1433851_at	Ppp4r2	protein phosphatase 4, regulatory subunit 2	275.3	197.2	227	275.4	300.4	322	374.4	375.3	205.8	240.2	0.492931	0.014259	0.0322627	-0.179764	-0.679823	-0.416789
1456338_at	9130023D20Rik	RIKEN cDNA 9130023D20 gene	156.2	143.2	169.6	153.5	160.6	220	214.8	210.7	159.1	239.7	0.232168	0.638122	0.000556562	-0.107076	-0.109789	-0.416305
1433881_at	Dnajc11	DnaJ (Hsp40) homolog, subfamily C, member 11	554.2	450.5	316.6	427.5	334.6	507.2	437.3	494.8	432.4	516.7	0.093591	0.908899	0.0413836	0.482434	-0.0157728	-0.416074
1448869_a_at	Mrps16	mitochondrial ribosomal protein S16	2810	3345.4	3336.6	3108.2	2725.8	4548.9	4032.2	3649.7	4587.1	4392.5	0.94976	0.316295	0.0319229	0.00979898	0.139167	-0.415431
1417348_at	2310039H08Rik	RIKEN cDNA 2310039H08 gene	5051.7	5611.7	4746.3	3963.7	4061.9	5264.1	5742.3	6016.4	5506.8	7492.5	0.0664025	0.374237	0.0127082	0.324657	0.195928	-0.414495
1457669_x_at	Rfc2	replication factor C (activator 1) 2	158.6	236.2	179.3	245.3	204.4	286.8	266.8	284	269.2	306	0.768713	0.634156	0.0263399	-0.0869755	0.0427647	-0.413201
1437679_a_at	Glrx2	glutaredoxin 2 (thioltransferase)	1073.7	1301.9	1284.8	1187.4	1271.4	1614.5	1802.8	1567	1646.9	1711.4	0.567127	0.865369	0.00613068	-0.0711719	0.0153027	-0.412965
1457034_at	D14Abb1e	DNA segment, Chr 14, Abbott 1 expressed	320.5	110.8	289.4	252.3	248	357.4	331.2	362.6	134.9	214.3	0.593732	0.0120117	0.00595228	-0.28765	-1.00495	-0.412661
1418696_at	BC021608	cDNA sequence BC021608	20349.7	30244.2	24254.3	21532.4	17081	28010.5	28315.8	27341.2	33702.3	38659.1	0.412218	0.0217585	0.0303512	0.271607	0.375515	-0.412348
1424042_at	Tmem5	transmembrane protein 5	1361.4	869.8	1119.6	1065.4	1068.9	1267.6	1508.5	1551.4	1382	1126.4	0.87745	0.294467	0.0164774	0.0406124	-0.201804	-0.411364
1460652_at	Esrra	estrogen related receptor, alpha	1121.7	1125.6	640.2	822.4	661.2	932.3	874	1017.1	1335.5	1213.4	0.0112844	0.0178181	0.0303474	0.666507	0.437404	-0.410786
1428353_at	Foxk2	forkhead box K2	281.2	199.4	221.8	281.3	265.2	361.4	341.7	318.2	231.4	250.2	0.706602	0.0108759	0.0177926	-0.0918706	-0.499537	-0.410665
1435100_at	A130042E20Rik	RIKEN cDNA A130042E20 gene	105.1	90.1	79.2	76.8	88.4	113.7	104.1	106.9	88.5	96	0.111418	0.0406732	0.00414368	0.260671	-0.230524	-0.409863
1435900_at	Zbtb43	zinc finger and BTB domain containing 43	766.5	664	670.6	706.7	671	880.4	876.9	963.6	533.2	1133.7	0.488058	0.767075	0.00188293	0.067055	-0.121954	-0.409657
1448622_at	Lsm4	LSM4 homolog, U6 small nuclear RNA associated (S. cerevisiae)	2024.1	2315.4	1910	1985.5	2141.5	2814	2534.5	2669.3	2335.6	2854.6	0.341946	0.747596	0.00334046	0.10866	-0.0424538	-0.409375
1455051_at	Rnf31	ring finger protein 31	271.1	398.9	230.4	266.4	300.7	355.6	370.2	333.1	194	509.7	0.292901	0.993072	0.019257	0.333639	-0.00457143	-0.40901
1435395_s_at	Atp5j2	ATP synthase, H+ transporting, mitochondrial F0 complex, subunit f, isoform 2	14645.4	21381.6	16120.1	14144.8	15823.6	17676	20218.3	23275.5	21680.3	26157	0.388236	0.27863	0.0439791	0.229634	0.230279	-0.408413
1460571_at	Dicer1	Dicer1, Dcr-1 homolog (Drosophila)	606.6	502.2	528.5	524.4	665.9	802.8	679.3	798.4	603.2	1155.2	0.812334	0.614072	0.0384814	-0.04744	0.209876	-0.407948
1430286_s_at	4930402H24Rik	RIKEN cDNA 4930402H24 gene	182.1	230.6	185.2	156.4	200.4	229.4	267.4	222.2	109.2	117.5	0.372847	0.00629369	0.0363487	0.191763	-1.08024	-0.407699
1448203_at	Atp5l	ATP synthase, H+ transporting, mitochondrial F0 complex, subunit g	15726.1	19230.6	14337.6	12137.6	11945.4	16983.7	15126.2	18818	18098.1	15739.3	0.0651233	0.974224	0.0337086	0.448651	-0.00487501	-0.406576
1448801_a_at	Timm44	translocase of inner mitochondrial membrane 44	2222.5	2444.2	2060.6	2130.2	2632.4	2965.1	3256.8	2818.9	2502.3	2824	0.826591	0.185739	0.0288642	0.0369167	-0.178354	-0.406002
1434284_at	Bdp1	B double prime 1, subunit of RNA polymerase III transcription initiation factor IIIB	309.2	200.5	311.4	401.8	435.1	493.5	554.1	473.4	227.3	423.5	0.133559	0.106633	0.048294	-0.586817	-0.639771	-0.405521
1442006_at			594.4	589.4	422	481.8	378.4	536.2	580.4	580.7	451.9	585.4	0.0239222	0.441708	0.0143719	0.469767	-0.125446	-0.40462
1429453_a_at	Mrpl55	mitochondrial ribosomal protein L55	1269.3	1404.3	1407.3	1278.5	1303.3	1644.8	1761.9	1860.5	1613.1	2074.4	0.927259	0.674451	0.004466	0.00768285	0.0705693	-0.400973
1451508_at	Larp2	La ribonucleoprotein domain family, member 2	1944.5	1606.1	2118.1	2325.6	1822.1	2564.9	3131.6	2576.3	2883.1	2400.4	0.261208	0.726073	0.047881	-0.234473	-0.0619193	-0.400877
1460635_at	Fastk	Fas-activated serine/threonine kinase	367	483	373.1	319.2	429.5	478.7	520.1	480.2	501.6	707.3	0.454919	0.251386	0.0262864	0.184682	0.294035	-0.398807
1416508_at	Med28	mediator of RNA polymerase II transcription, subunit 28 homolog (yeast)	1392.7	1646.5	1438.4	1648.3	1828.6	2034	2137.5	2306.1	2263.9	2794.1	0.542765	0.195149	0.0194686	-0.108625	0.22807	-0.39818
1451717_s_at	Senp2	SUMO/sentrin specific peptidase 2	296.9	304.7	214.8	262.4	207	322.1	310.2	269.3	223.4	305	0.048332	0.395774	0.0371188	0.399349	-0.185895	-0.398069
1416183_a_at	Ldhb	lactate dehydrogenase B	472.5	464.6	346.8	366.6	356.9	496.8	408.7	504.3	502.4	407.8	0.000777685	0.797903	0.0222639	0.393222	-0.0462725	-0.397475
1433784_at	AI265322	expressed sequence AI265322	1177	814.9	882.5	857.9	982.2	1183.6	1144.5	1251.8	572.2	1273.9	0.581615	0.382301	0.00439343	0.134123	-0.370476	-0.394934
1426885_a_at	Cdk2ap1	CDK2 (cyclin-dependent kinase 2)-associated protein 1	1072.6	1322	882.3	928.5	947.8	1270.4	1238.7	1116.5	1001.6	1916.1	0.0632587	0.521877	0.00470899	0.380811	0.271574	-0.394283
1415933_a_at	Cox5a	cytochrome c oxidase, subunit Va	34706.6	38252.2	34463.2	32809.6	35842.3	39928.8	48337.5	47194.9	47692.1	40457.2	0.312439	0.819648	0.0177659	0.0858608	-0.0348962	-0.393624
1432827_x_at	Ubc	ubiquitin C	32886	40842.3	34001.3	34774	31298.8	41247	47149	43042	27428.1	39746.6	0.361223	0.139439	0.0068618	0.144184	-0.38343	-0.393314
1434637_x_at	Sin3b	transcriptional regulator, SIN3B (yeast)	3698.7	4917.3	3400.1	3287.2	2845.9	4134.1	4046.6	4338	3364.9	4506.3	0.110642	0.626922	0.00633225	0.43902	-0.0844668	-0.393052
1416649_at	Ambp	alpha 1 microglobulin/bikunin	32385.2	43023.9	32736.1	31304.9	36618.9	38078.9	44897.7	49206.5	44810.1	41299	0.420923	0.833104	0.043557	0.168284	-0.0333376	-0.393049
1449258_at	D11Wsu99e	DNA segment, Chr 11, Wayne State University 99, expressed	700.8	759.4	630.6	583	773.1	793.4	942.8	872.6	798	1156.6	0.442459	0.510936	0.0442544	0.140754	0.16845	-0.393012
1416393_at	Emg1	EMG1 nucleolar protein homolog (S. cerevisiae)	2747	2948.8	3073.4	2890.5	3079.2	4194.8	3558.4	4121.2	3361.9	4505	0.226721	0.963644	0.0109294	-0.0819564	-0.00902497	-0.392965
1426353_at	Stat6	signal transducer and activator of transcription 6	1707	1852.4	1158.2	1416	1663	1798.5	1891.7	1872.5	1000.9	2218	0.157318	0.627986	0.0409108	0.333485	-0.204255	-0.392674
1426378_at	Eif4b	eukaryotic translation initiation factor 4B	3110.9	3288.3	2391.3	2012.4	2379.5	3080.1	2553.3	3268.3	2289	4259.4	0.0124184	0.721741	0.0462471	0.500888	0.142024	-0.392115
1415869_a_at	Trim28	tripartite motif protein 28	2668.2	3455.2	1975.7	2118.1	1839.5	2776.1	2667.8	2340	1330	2476.9	0.0399455	0.229743	0.0159874	0.630461	-0.446914	-0.391658
1460288_a_at	Ppp4c	protein phosphatase 4, catalytic subunit	1166.7	1390.2	1232.1	1191	1060	1581.5	1533.1	1453.3	1128.2	1476.6	0.352254	0.210071	0.0048204	0.138986	-0.225396	-0.391159
1423873_at	Lsm1	LSM1 homolog, U6 small nuclear RNA associated (S. cerevisiae)	857.7	622.4	530.6	602.1	502.2	664.1	781	697.5	733.4	943.5	0.13429	0.262347	0.0208315	0.441455	0.231397	-0.39016
1451403_at	BC024868	cDNA sequence BC024868	914.4	1638.6	1149.6	1179.1	967.4	1403.5	1295.8	1615.9	1298.3	1900.8	0.574533	0.572651	0.0418093	0.216396	0.153201	-0.388667
1420769_at	D11Lgp2e	DNA segment, Chr 11, Lothar Hennighausen 2, expressed	88.2	83.2	85.4	77.5	98.4	115	105.7	121.3	105.9	81.2	0.873528	0.157467	0.0239542	-0.0233775	-0.285224	-0.388289
1416387_at	Pip5k2c	phosphatidylinositol-4-phosphate 5-kinase, type II, gamma	1140.1	988.9	970	921.8	1195.1	1236	1386.7	1415.2	930.7	1027.3	0.790603	0.0196545	0.0348091	0.0489797	-0.459262	-0.387446
1423871_at	Tmem63a	transmembrane protein 63a	253.6	311.8	365.4	352.9	305	473.8	389.8	474.9	495.4	391.9	0.16713	0.965129	0.0354891	-0.270923	-0.00816076	-0.387388
1418721_at	Cops7b	COP9 (constitutive photomorphogenic) homolog, subunit 7b (Arabidopsis thaliana)	135.2	165.7	146.4	153.4	142.4	170.9	185.4	222	137.8	296.5	0.817281	0.721722	0.0432741	0.0295476	0.171836	-0.387119
1455546_s_at	Sf3a2	splicing factor 3a, subunit 2	1855.6	2196.7	1793.9	1789.2	1651.1	2121.4	2415.5	2306.7	1661.1	3008.7	0.139441	0.923431	0.00537892	0.215734	0.0335678	-0.386786
1421946_at	Crp	C-reactive protein, pentraxin-related	17053.6	21132.5	18098	16757.5	18390.3	20383.3	24338.9	24858.6	24487.2	22759.4	0.47554	0.838492	0.0221542	0.105342	0.0264837	-0.386022
1427939_s_at	Mycbp	c-myc binding protein	826.8	664.2	720.1	624	629.9	982.6	830.3	765.2	921.8	554.5	0.315005	0.504174	0.0480684	0.180121	-0.21936	-0.385186
1453564_a_at	Vps24	vacuolar protein sorting 24 (yeast)	495.9	441.6	437.4	436.6	435.5	585.4	582.1	542.3	355.1	406.5	0.209478	0.00548296	0.000651009	0.102837	-0.58176	-0.384812
1455093_a_at	Ahsg	alpha-2-HS-glycoprotein	32480.9	38674.8	33581.3	31050.7	36954	41850.5	45667.8	44966.5	47954.1	41346.1	0.628406	0.876573	0.00766851	0.0713121	0.015871	-0.383125
1420484_a_at	Vtn	vitronectin	26938.8	37347.1	28080.4	26943.4	30011.4	33403.6	36771.2	40721.7	38356.7	33984.4	0.417303	0.818711	0.0198846	0.181405	-0.0313639	-0.383082
1417433_at	Lypla2	lysophospholipase 2	2330.3	2355.3	2134.1	1928.1	2129.3	2916.1	2578.2	2579.5	2349.4	2645.3	0.0506565	0.365422	0.00878952	0.182907	-0.107887	-0.382959
1454839_a_at	Ccdc84	coiled-coil domain containing 84	312.2	280.3	313.3	289.1	335.8	425.4	383.2	414.2	221.9	392.7	0.491289	0.224318	0.00680797	-0.0781178	-0.407506	-0.382221
1433994_at	4931406P16Rik	RIKEN cDNA 4931406P16 gene	250	212.3	211.4	180.6	185.9	278	252.1	222.8	116.3	187.2	0.130921	0.0594413	0.0347723	0.262972	-0.725799	-0.381638
1424748_at	Galnt11	UDP-N-acetyl-alpha-D-galactosamine:polypeptide N-acetylgalactosaminyltransferase 11	212.7	206.7	196	173.8	148.1	217.4	246.4	210.7	228.2	219.3	0.131684	0.945248	0.0416652	0.280616	-0.00696826	-0.381145
1421943_at	Tgfa	transforming growth factor alpha	378	422.6	308.5	391.8	402.4	463.3	476.2	495.9	240.9	464.1	0.490514	0.231009	0.0236249	0.123076	-0.440795	-0.380412
1438703_at	Ankrd26	ankyrin repeat domain 26	111.6	136.8	147.4	152.5	178.3	213.5	202.9	205.8	110.2	95.2	0.108017	0.000627543	0.00887239	-0.359986	-1.01398	-0.379764
1417621_at	Nfatc1	nuclear factor of activated T-cells, cytoplasmic, calcineurin-dependent 1	320.8	233	200.7	222.3	242.3	261.1	284.5	319.7	169	348.8	0.225226	0.703552	0.0329341	0.320323	-0.155843	-0.379195
1422032_a_at	Zfand6	zinc finger, AN1-type domain 6	12772.9	11204.1	9295.2	8183.6	8021.9	10951.7	10413.2	11797	9259.7	14943.8	0.0208525	0.663818	0.0108405	0.496077	0.130652	-0.37899
1418724_at	Cfi	complement component factor i	20553.9	26351	21714.1	22260.3	18269.3	26883.4	27508.4	26481	34098	21423.2	0.389703	0.876237	0.00843582	0.176773	0.0423467	-0.377727
1452782_a_at	Txn2	thioredoxin 2	1521.5	1610.2	2106	1953.6	1718.2	2580.4	2528.7	2397.4	2970.9	3635	0.094902	0.0527842	0.0100291	-0.298612	0.400577	-0.37762
1447754_x_at	Thap4	THAP domain containing 4	1492.8	1608.6	1019.5	997.6	979.8	1293.9	1271.2	1324.9	1177.3	1498.5	0.00121745	0.756469	0.000103926	0.634411	0.0451626	-0.376299
1416428_at	Thap11	THAP domain containing 11	1409.1	1533.8	956.7	1051.3	1033.6	1342.3	1450	1152.5	1127.3	1174.5	0.00461463	0.244605	0.0303931	0.537371	-0.192227	-0.375122
1417372_a_at	Peli1	pellino 1	796.3	362.9	631.5	684.5	617.1	827.4	758.1	921.2	697.3	659	0.718779	0.0867648	0.0206216	-0.152824	-0.301151	-0.374873
1417296_at	Atf1	activating transcription factor 1	690.7	568.9	607	591	685.2	841.8	769.5	830.1	620.9	727.7	0.974224	0.0659064	0.00715026	0.00474194	-0.271284	-0.374522
1428146_s_at	Acaa2	acetyl-Coenzyme A acyltransferase 2 (mitochondrial 3-oxoacyl-Coenzyme A thiolase)	28095	38871	27138.7	25954	23004.8	32271.1	33056.3	33321.7	30743.1	39161.9	0.156724	0.559713	0.00406738	0.400542	0.0880523	-0.374457
1415795_at	Spin1	spindlin 1	286.2	228.4	206	281.4	263.6	319.4	343.8	310	180	502.3	0.860542	0.898517	0.0408816	0.0396011	0.0726324	-0.373923
1416918_at	Dlg3	discs, large homolog 3 (Drosophila)	343	288.9	289.7	318.2	326.8	424.8	391.8	394.1	392.2	326.5	0.871065	0.213322	0.00399653	0.0201554	-0.167417	-0.373266
1423807_a_at	Calm2	calmodulin 2	9451.5	10704.2	9437.9	9863	10752	11754.1	13208.4	13947.8	11219.9	11301	0.935389	0.132282	0.0171385	0.00864618	-0.203925	-0.372648
1417498_at	Serpinf2	serine (or cysteine) peptidase inhibitor, clade F, member 2	10095.3	11771.5	15996.7	14255.3	19490.3	20893.5	20810.9	22651.8	28638.1	15724.2	0.0730876	0.890598	0.0420305	-0.600769	0.0482175	-0.371606
1457094_at	She	src homology 2 domain-containing transforming protein E	151.2	172.5	154.5	172.7	152.2	215.6	202.6	201.4	166.5	243.2	0.870279	0.957626	0.00412571	0.01839	-0.0118068	-0.370107
1433697_at	AV312086	expressed sequence AV312086	594.5	506.2	476.6	539.1	498.6	631	692.3	633.5	483.1	478.3	0.342414	0.00702255	0.00555727	0.124733	-0.440325	-0.369845
1435528_at	D2Bwg1335e	DNA segment, Chr 2, Brigham & Women's Genetics 1335 expressed	526.7	503.3	350.8	476.7	444.4	515.8	582.2	545	593.8	771	0.163268	0.152137	0.0432381	0.280622	0.31732	-0.369347
1423081_a_at	Tomm20	translocase of outer mitochondrial membrane 20 homolog (yeast)	677.5	596.6	445.7	404.7	390	562.7	574.8	464.4	554	645.6	0.00911637	0.328795	0.035821	0.623636	0.167732	-0.368979
1423985_at	Gng5	guanine nucleotide binding protein (G protein), gamma 5 subunit	5781.1	5839.5	5537.5	5508.3	5310.4	7037.5	7076	7001.2	7393	10491.7	0.0323172	0.197837	2.88222e-05	0.0918095	0.345441	-0.36841
1448287_at	Rpo1-3	RNA polymerase 1-3	2913	2757	2301.2	1785.7	2083.3	2671.1	2552.2	2731.9	2225.2	3008.3	0.0306647	0.914449	0.0198584	0.462994	-0.0191596	-0.366581
1435226_at	Ibrdc3	IBR domain containing 3	502.4	564	549.4	469.3	520.5	663	712.6	605.7	569.3	571	0.632619	0.10853	0.0190722	0.0555305	-0.212071	-0.364267
1417891_at	Spsb3	splA/ryanodine receptor domain and SOCS box containing 3	742.6	1040.7	658.3	675.9	773.1	815	899.4	993.9	830	1019.9	0.213728	0.834235	0.0332201	0.344116	0.0350222	-0.361992
1455564_at	Bcr	breakpoint cluster region homolog	697.1	813.5	649.3	597.2	557.9	806.6	706.7	804.1	527.3	1024.6	0.0686675	0.986534	0.0154733	0.328565	0.00649101	-0.360988
1449112_at	Slc27a5	solute carrier family 27 (fatty acid transporter), member 5	22972.3	29286.3	23906.3	21683.2	21631.6	25981.3	29100.7	31101.6	35764.4	21893.5	0.239674	0.986529	0.0192719	0.221717	0.00506743	-0.358499
1423099_a_at	Mettl3	methyltransferase-like 3	563.6	708	646.8	750.2	589.8	835.2	776.9	934.9	561.7	1039.9	0.765465	0.814137	0.0470009	-0.0588392	-0.0843226	-0.358352
1416430_at	Cat	catalase	30064.3	33658.2	28161	27945.1	27809.4	32407.1	39229.8	35938.3	29710.3	32124	0.0630189	0.164386	0.0161564	0.187828	-0.213904	-0.358336
1433690_at	2210016L21Rik	RIKEN cDNA 2210016L21 gene	351.5	432.3	434.1	381.1	383.9	509.9	572.3	454.5	493.8	428.5	0.848266	0.383938	0.0419301	-0.028432	-0.151565	-0.357884
1416577_a_at	Rbx1	ring-box 1	5124.8	4716.5	4083.4	4380.3	4939.8	5329.3	5605.3	6241.4	5784.6	6282.7	0.29532	0.491973	0.027019	0.139274	0.0756713	-0.357784
1456765_at	6430511F03	hypothetical protein 6430511F03	95.5	103.5	91.5	123.1	107.9	130.1	134	148.8	57.1	160.8	0.557306	0.518698	0.0487369	-0.111568	-0.337164	-0.356493
1416182_at	Apba3	amyloid beta (A4) precursor protein-binding, family A, member 3	802.1	967.7	780.9	951	787.3	1179.8	1084.6	959.7	874.1	1403.6	0.666072	0.783729	0.04998	0.0755832	0.0836437	-0.355931
1443880_at	Zbtb39	zinc finger and BTB domain containing 39	322.5	278.5	275.7	267.2	339.6	369.6	365.5	394.3	322	407.5	0.863119	0.752538	0.0285269	0.0307312	-0.0456142	-0.355888
1424527_at	Ppp2r2d	protein phosphatase 2, regulatory subunit B, delta isoform	1971	1568.1	1247.4	1234.2	1193.8	1517.3	1568.8	1616.7	1280.9	1864.2	0.0369858	0.983501	0.000482166	0.530444	0.00454841	-0.355619
1437839_x_at	Mrpl11	mitochondrial ribosomal protein L11	761.3	1056.3	774.4	703.1	738.8	837.8	1029.5	967.5	858.4	1084.8	0.22979	0.826407	0.0265417	0.298844	0.0401499	-0.355094
1416300_a_at	Slc25a3	solute carrier family 25 (mitochondrial carrier, phosphate carrier), member 3	23278.8	27484.1	23358.3	20826.5	24000.6	26982.5	28486.5	31740.7	23517.8	31298.9	0.277619	0.660347	0.020527	0.159274	-0.0849106	-0.355026
1447737_at	Prkra	protein kinase, interferon inducible double stranded RNA dependent activator	36.3	97	28.6	36.2	36	45.1	40.8	43	22.7	1.1	0.243866	0.032333	0.0284365	0.988144	-1.85226	-0.354757
1431249_at	BC018473	cDNA sequence BC018473	186.1	213.8	144.3	149.2	164.2	191.2	187	206.2	181.6	92.6	0.0348923	0.188356	0.00720436	0.390199	-0.506765	-0.352554
1460308_a_at	Ict1	immature colon carcinoma transcript 1	2990.3	4402.8	3687.1	3392.1	3393	4557.1	4529.5	4276.4	4203.8	6024.6	0.729173	0.408439	0.00191193	0.0826493	0.199299	-0.351679
1448198_a_at	Ndufb8	NADH dehydrogenase (ubiquinone) 1 beta subcomplex 8	11487.6	13866.7	12770.4	10644.5	9930	13540.8	14808.3	14171.5	17473.9	14096.6	0.349845	0.316643	0.0300687	0.189727	0.155378	-0.350696
1417422_at	Gnmt	glycine N-methyltransferase	32503.5	44062.9	31819.7	29646.1	28118.5	35832.1	43406.8	34993.8	43576.1	36513.5	0.159679	0.681307	0.0464044	0.358428	0.0726736	-0.350658
1451977_at	Dyrk1a	dual-specificity tyrosine-(Y)-phosphorylation regulated kinase 1a	245.1	193.1	254.4	247.3	214.7	277.5	309.5	325.9	222.1	257.2	0.488083	0.064096	0.025026	-0.124213	-0.344565	-0.349691
1425448_x_at	Atp6v0b	ATPase, H+ transporting, lysosomal V0 subunit B	1347.7	1132.6	1008.2	974.7	1081.6	1413.8	1187.2	1300.9	995.6	1019.8	0.0932134	0.0409621	0.018411	0.279825	-0.368148	-0.348525
1455335_at	Xrcc2	X-ray repair complementing defective repair in Chinese hamster cells 2	208.6	124.2	113.1	115	128.4	160.5	145.6	147.6	154.4	152.1	0.234565	0.762262	0.00845599	0.485716	0.0191109	-0.347837
1428494_a_at	Cox7a1	cytochrome c oxidase, subunit VIIa 1	3042.1	4702.9	3116	2734.5	2795.4	3780.3	3481.9	3740.8	4490.6	5500.2	0.218074	0.043738	0.00648016	0.426212	0.445738	-0.347809
1453723_x_at	Ubb	ubiquitin B	28953	37312.2	26926.6	27343.8	30582.6	34753.5	39773.8	33434.8	34821.1	33031.3	0.255022	0.482862	0.0267066	0.228248	-0.0850907	-0.347487
1452683_at	Dnajc8	DnaJ (Hsp40) homolog, subfamily C, member 8	1569.1	1706.5	1601.1	1473	1601.4	1768.2	1983.8	2191.5	1664.6	2176.4	0.369539	0.822195	0.0309429	0.071601	-0.0448683	-0.346192
1418151_at	Mtmr4	myotubularin related protein 4	1130.6	1397.7	803.9	871.8	703.3	1113.8	959.1	950.2	581.1	1287	0.0280815	0.804031	0.0410382	0.672775	-0.109495	-0.345673
1420882_a_at	Nsd1	nuclear receptor-binding SET-domain protein 1	547.6	542.7	374.4	366.9	397.7	483.1	529.4	434.6	490.2	778.8	0.000847834	0.271604	0.0237135	0.52192	0.39549	-0.345397
1437335_x_at	Poldip3	polymerase (DNA-directed), delta interacting protein 3	1781	1850.6	1325.2	1436.9	1168.4	1842.4	1514.4	1634.6	1401.9	2099.7	0.0165422	0.782298	0.0457294	0.470855	0.0735323	-0.344732
1433814_at	Wnt5b	wingless-related MMTV integration site 5B	58.3	104.2	81.6	95.3	75.8	116.6	107.2	97.1	63.6	57.4	0.883155	0.00888264	0.0479705	-0.0520234	-0.822154	-0.344698
1419281_a_at	Zfp259	zinc finger protein 259	992.2	1097.9	1057	1130.7	1182	1372	1404.5	1496.3	982.4	1935.8	0.291301	0.928733	0.00441666	-0.104086	0.0348595	-0.342562
1417288_at	Plekha2	pleckstrin homology domain-containing, family A (phosphoinositide binding specific) member 2	148.6	249.2	170.8	203.2	204.5	241.8	226	265.7	210.4	254.4	0.889353	0.622952	0.0317466	0.0446888	-0.0732244	-0.34248
1448461_a_at	Thoc7	THO complex 7 homolog (Drosophila)	2071	1636.1	1731.9	1889.5	1898.6	2057.6	2411.3	2518	2436.3	2743.9	0.943637	0.307828	0.0306354	0.0105853	0.153318	-0.339984
1418793_at	Idua	iduronidase, alpha-L-	353.7	284.6	251.7	246.8	230.9	342.7	307.1	272.3	259.5	388.3	0.0669758	0.782215	0.0391712	0.392487	0.0755878	-0.338213
1418897_at	F2	coagulation factor II	27639.5	32668.6	28172.2	26530.9	29693	31384.7	35327.6	39967.4	42670.9	30727.9	0.428449	0.848676	0.0483001	0.100138	0.0455052	-0.338037
1435364_at	Cyhr1	cysteine and histidine rich 1	1242.3	1470.5	569.7	665.4	691.6	827.2	846.1	761.5	685.9	1524.9	0.00526741	0.419023	0.0197868	1.07861	0.445728	-0.337671
1418044_at	A630042L21Rik	RIKEN cDNA A630042L21 gene	673.6	737	541.1	495	491.5	672.4	690.8	566.2	563.8	604.7	0.00825829	0.342916	0.033232	0.470005	-0.138532	-0.336885
1451784_x_at	H2-D1	histocompatibility 2, D region locus 1	19272.7	25424.4	20022.3	18922.7	18073.4	21884.2	22804.6	27310.1	30110.2	20375	0.258852	0.787771	0.0476777	0.233716	0.0728482	-0.336547
1428520_at	1110032A13Rik	RIKEN cDNA 1110032A13 gene	1464.3	1720	1216.4	1200.1	1346.8	1532.1	1633	1584.1	1602.5	1625.1	0.0576696	0.483486	0.00389135	0.34394	0.0277398	-0.335686
1417113_at	Gmcl1	germ cell-less homolog 1 (Drosophila)	547.7	510.7	414.5	433.3	411.3	547.8	583.8	457.3	383.2	540.7	0.00683898	0.439806	0.045285	0.334455	-0.197257	-0.335635
1437406_x_at	Igfbp4	insulin-like growth factor binding protein 4	25830.6	30470.8	24803.2	22645.4	24591.9	27027.8	31987.7	31885.9	34225	31300.4	0.123137	0.376509	0.0239649	0.229325	0.112714	-0.335494
1460424_at	Tmem160	transmembrane protein 160	1381.8	2044.2	1291.3	1480.2	1654.6	1917.4	1717	1948.3	1683.4	1746.5	0.460674	0.227646	0.039035	0.215452	-0.117834	-0.334927
1448454_at	Sfrs6	splicing factor, arginine/serine-rich 6	2994.4	2807.7	3019	3249.5	2606.2	3369.6	4046.8	3764.7	2608.8	3637.8	0.835517	0.280511	0.0475119	-0.0281607	-0.254957	-0.333292
1434646_s_at	Sap18	Sin3-associated polypeptide 18	5826.5	7290.8	5373.3	5930.6	5899.4	6924.4	7635.4	7111.8	6337.7	8536.6	0.259074	0.821007	0.00594655	0.193748	0.0419786	-0.33312
1424170_at	Phf5a	PHD finger protein 5A	1528.8	2016.7	1421.3	1480.8	1660.3	1906	2036.6	1801.2	1542.8	2784.9	0.304941	0.63345	0.0164186	0.221159	0.176557	-0.332213
1421903_at	Ixl	intersex-like (Drosophila)	433.7	800.4	345.2	446.7	393.4	526	483.3	482.8	491.6	746.6	0.215506	0.297588	0.0350212	0.64317	0.315863	-0.332092
1452273_at	AA409316	expressed sequence AA409316	421.1	502.5	315.9	308	359.3	424.8	377.7	434.5	354.9	663.7	0.0353242	0.46901	0.0234058	0.494746	0.304705	-0.331289
1452834_at	2600010E01Rik	RIKEN cDNA 2600010E01 gene	62.9	52.8	94.7	91.5	91.7	104.9	112.4	132.1	80.9	128.5	0.00318706	0.607843	0.0434699	-0.679214	-0.153656	-0.330314
1437546_at	Ormdl2	ORM1-like 2 (S. cerevisiae)	616.9	615.6	582.3	618.4	568.5	714.9	740.3	768.9	581.1	1164.9	0.261384	0.589371	0.00215168	0.063453	0.235794	-0.330125
1460620_at	Zfp592	zinc finger protein 592	490.3	405.9	412.3	448.4	345.4	510.8	501.1	503.6	360.7	420.3	0.42538	0.0146545	0.0272206	0.156506	-0.371437	-0.329444
1437738_at	Atp2c1	ATPase, Ca++-sequestering	699.5	478.2	614.4	570	657.6	718.3	725.1	867.2	578.1	495.6	0.795205	0.0442858	0.0462137	-0.0603385	-0.520714	-0.326994
1438180_x_at	Silg111	silica-induced gene 111	12983.9	18719	13628.3	14309.3	14901.4	17939.3	18551.4	17216.8	16917.9	20523.6	0.524681	0.607981	0.00244657	0.150653	0.0644772	-0.326199
1417374_at	Tuba4a	tubulin, alpha 4A	10348.2	15168.9	11656.9	13824.5	10986.2	15695.5	16073.9	13886.6	9187.4	14066.9	0.793706	0.172926	0.0483798	0.0698116	-0.388344	-0.324189
1437043_a_at	1110012M11Rik	RIKEN cDNA 1110012M11 gene	2594.4	3579.7	2793.7	2621.1	2448	3383.1	3139.8	3317.2	3132.5	3713	0.317003	0.587728	0.00592744	0.236148	0.0614454	-0.32363
1426111_x_at	Irf3	interferon regulatory factor 3	2529.8	3915.1	2890.4	2882.1	2597.5	3703.4	3497	3263.1	2389.9	4334	0.475068	0.876225	0.0119249	0.207893	-0.0530328	-0.322066
1419637_s_at	4833420G17Rik	RIKEN cDNA 4833420G17 gene	2029	1696.8	1143.4	1339.5	1126.1	1452.6	1478.1	1577.3	1071.1	2569.7	0.0225931	0.610532	0.0186576	0.630914	0.27673	-0.320888
1437405_a_at	Igfbp4	insulin-like growth factor binding protein 4	26714.9	30389.3	25551.4	23665.9	26646.3	28095.3	33807.8	32754	35721.1	31172.3	0.162592	0.551139	0.0329734	0.175152	0.0841157	-0.319303
1420494_x_at	Ubc	ubiquitin C	25798.4	28243.2	29382.2	33616.5	26688.3	34649.1	40111.8	37055.7	26316.3	32942	0.373852	0.0970935	0.0450543	-0.145866	-0.331083	-0.318164
1439267_x_at	Cox5a	cytochrome c oxidase, subunit Va	22921.1	24148	22493	21975.7	23104.2	25178.2	30169.5	28878.9	29824.2	24902.3	0.202565	0.806466	0.0222385	0.063298	-0.0370738	-0.317831
1438026_at	Zfp560	zinc finger protein 560	410.6	516.8	279.8	294.2	246.3	330.2	328.1	363.6	454.6	320.6	0.022264	0.433771	0.0212152	0.762003	0.186349	-0.31703
1421115_a_at	Zdhhc16	zinc finger, DHHC domain containing 16	769.4	765.1	573.1	635.4	519.9	716.4	755.3	680.5	643.2	623.2	0.0213406	0.0616333	0.0237261	0.413294	-0.180116	-0.316375
1420053_at	Psmb1	proteasome (prosome, macropain) subunit, beta type 1	191.7	244.9	284.5	290.7	344.3	368.8	399.8	375.7	281.9	354.1	0.0679743	0.120806	0.0240686	-0.489575	-0.262404	-0.315544
1449072_a_at	N6amt2	N-6 adenine-specific DNA methyltransferase 2 (putative)	592.9	804.3	573.4	747.2	717.3	797.5	860.2	875.7	772.3	1273.9	0.865759	0.415325	0.0482133	0.0404178	0.276835	-0.313992
1448442_a_at	Psma3	proteasome (prosome, macropain) subunit, alpha type 3	15548.7	16061	15174.7	14484.2	12768	16253.2	18161.8	18276.5	16957.9	18686.3	0.176162	0.823891	0.0243518	0.160351	0.0210596	-0.312591
1452069_a_at	Thap7	THAP domain containing 7	1014.5	1685	924.1	790.1	896.7	1031.5	1036	1174	892.5	1879.6	0.157111	0.472484	0.0276767	0.633108	0.35928	-0.312114
1430123_a_at	Akr1a4	aldo-keto reductase family 1, member A4 (aldehyde reductase)	48164.4	58126.7	42873.2	42796.3	45957.7	47960.3	56616.8	58501	55313.7	52566.8	0.100522	0.928717	0.0370812	0.276526	-0.0111664	-0.309105
1436292_a_at	Oaz1	ornithine decarboxylase antizyme	21293	21622.3	20761.6	20577.6	18719.5	23542.6	23285.1	27461.2	28405.1	29752.4	0.189588	0.0978281	0.0341329	0.100081	0.231781	-0.306773
1454780_at	Galntl4	UDP-N-acetyl-alpha-D-galactosamine:polypeptide N-acetylgalactosaminyltransferase-like 4	104.7	104.9	93.6	90.7	99.2	108.4	116.8	125	139	106	0.0494334	0.703485	0.0146683	0.149252	0.0695652	-0.30483
1450949_at	Katna1	katanin p60 (ATPase-containing) subunit A1	583.2	539.1	656.6	740.4	787.9	915.1	896.6	885.2	682.2	996.3	0.0492674	0.64657	0.0122902	-0.376146	-0.099167	-0.303735
1442118_at			236.5	224.5	259.3	305.7	260.6	314.4	334.3	368.4	311.2	385.6	0.113739	0.803049	0.0436944	-0.255714	0.0393175	-0.300947
1435238_x_at	2310009A05Rik	RIKEN cDNA 2310009A05 gene	1314	1795.8	1313.5	1140.4	1219.6	1568.1	1466.7	1490.4	1968.1	1527.3	0.181795	0.251676	0.00840074	0.344629	0.212439	-0.300826
1426260_a_at	Ugt1a6a	UDP glucuronosyltransferase 1 family, polypeptide A6A	30277.7	34586.6	29515.9	27264	25635.4	32663.7	34056.8	34654.6	38742.8	34292.8	0.105864	0.232062	0.0076224	0.239475	0.111931	-0.298719
1423857_at	Mrpl30	mitochondrial ribosomal protein L30	4913.1	6320.1	4940.9	4437.3	4234.1	5280.2	5999	5418.8	6851.7	7513.3	0.164997	0.0231966	0.0277882	0.307821	0.367845	-0.294764
1455398_at	Lrrc8c	leucine rich repeat containing 8 family, member C	130.9	114.7	178.5	153.2	159.6	197.5	218.4	186.7	94.4	212	0.0378791	0.371262	0.0366125	-0.415331	-0.390822	-0.294596
1435643_x_at	Ubb	ubiquitin B	30772.8	39520	28931.3	28582.2	32587.8	37960.2	39104.8	33444.6	37002.7	33709.7	0.256367	0.601747	0.0340942	0.226792	-0.0591741	-0.294552
1418000_a_at	Itm2b	integral membrane protein 2B	33096.3	43452.1	33083.5	31056.3	32813.3	36082.6	38659.1	44160.7	42194	32679.5	0.228281	0.671598	0.0412536	0.244048	-0.0822882	-0.294419
1450925_a_at	Rps27l	ribosomal protein S27-like	10886.7	11895.7	9490.1	9439.7	9255.8	11181.3	10891.4	12475.4	13443.8	16419.1	0.0141444	0.0750778	0.012549	0.277924	0.37471	-0.293648
1448909_a_at	Mrpl39	mitochondrial ribosomal protein L39	10798.8	11317.8	10218.1	11152.8	9644.9	12729.8	13383.5	11876.8	11087.3	12803.2	0.316017	0.461246	0.0198685	0.0970888	-0.084224	-0.29262
1434692_at	1110034B05Rik	RIKEN cDNA 1110034B05 gene	711.3	515.6	618.8	622.6	720.1	752.5	814.4	833.1	777.8	449	0.665605	0.236665	0.0237304	-0.0919772	-0.383172	-0.291077
1437402_x_at	Tmem41b	transmembrane protein 41B	696.5	448.2	854.2	868.9	795.8	979.8	990.6	1107.5	904	813.3	0.0702831	0.0757273	0.0161299	-0.552862	-0.256842	-0.289153
1459751_s_at	Ppp1r16a	protein phosphatase 1, regulatory (inhibitor) subunit 16A	912.5	1284.5	788.3	813.4	914.9	1017.1	975.4	1081.8	920.1	949.1	0.176308	0.117555	0.0199254	0.389021	-0.132875	-0.288782
1460691_at	Zfp598	zinc finger protein 598	1539.2	2153.9	1595.5	1256.2	1450.1	1743.2	1780.4	1727.6	1134.2	1874.8	0.213195	0.439701	0.0335379	0.364854	-0.218401	-0.287707
1433562_s_at	Atp5f1	ATP synthase, H+ transporting, mitochondrial F0 complex, subunit b, isoform 1	30411.3	33302.9	30122.9	28598.7	27621	31278.9	38583.9	35479.7	37149.2	36806.5	0.120546	0.544577	0.0473719	0.146505	0.0746081	-0.286943
1456245_x_at	Vamp3	vesicle-associated membrane protein 3	566.1	749	608.7	633.7	619.9	756.4	837.6	676.1	636.6	657.2	0.629979	0.168053	0.0449564	0.0830495	-0.226179	-0.28567
1454925_x_at	Mdh1	malate dehydrogenase 1, NAD (soluble)	30265.1	34940.2	29705.3	28165.8	30776.1	33250.8	39808.6	34809.9	38001.4	30114.7	0.223901	0.65926	0.0389683	0.141877	-0.0782541	-0.283137
1428521_at	Thap3	THAP domain containing, apoptosis associated protein 3	427	376.1	313.9	370.1	340.5	441.9	402	402.5	461.2	375.3	0.123652	0.943673	0.0241512	0.233694	0.00963281	-0.282847
1424663_at	BC017647	cDNA sequence BC017647	1302	1223.2	1237.4	1359	1261.8	1475.2	1560.9	1645.6	883.5	1615.1	0.704487	0.34728	0.0112165	-0.0265678	-0.32095	-0.279105
1448430_a_at	Naca	nascent polypeptide-associated complex alpha polypeptide	11386.7	13196.8	9846.9	8258.2	9029.6	10922.9	10573.3	11413.6	10804.6	13617.6	0.036319	0.339229	0.0207226	0.442514	0.154638	-0.278378
1427405_s_at	Rab11fip5	RAB11 family interacting protein 5 (class I)	92.6	74.7	61.3	56.9	64.8	68.3	77.7	75.5	93.2	86.7	0.0530814	0.0350297	0.0244179	0.455556	0.284851	-0.275463
1437148_at	Arpc2	actin related protein 2/3 complex, subunit 2	12531.2	12161.8	10341.4	10492.6	10813.2	11773.3	13427.1	13018.5	11836.1	15138.1	0.00416045	0.627615	0.0132458	0.226987	0.0822564	-0.272208
1417125_at	Ahcy	S-adenosylhomocysteine hydrolase	33892.5	44379.4	29627.9	27281.2	29664.6	33228.8	34176.7	37116.4	37699.7	43082	0.0843139	0.114084	0.0132667	0.439528	0.213258	-0.271805
1431531_at	1700025D03Rik	RIKEN cDNA 1700025D03 gene	92.2	71.5	128.8	102.3	105.8	134.5	136.8	135.4	112.9	34.5	0.104595	0.124596	0.049299	-0.456304	-0.879266	-0.271645
1452689_at	Zfp512	zinc finger protein 512	490.9	364.9	329.1	419.7	381	447.8	470.5	445.1	393.3	426	0.440912	0.0679901	0.0470476	0.184241	-0.149783	-0.271141
1416175_a_at	Vdac3	voltage-dependent anion channel 3	9010.8	10935.1	8765.8	8632.8	7930	9970.1	9884.5	10598.7	8997.5	12660.7	0.14868	0.660416	0.00762786	0.240287	0.0932773	-0.265831
1428605_at	Ccdc124	coiled-coil domain containing 124	1388.6	1806.2	1502.2	1514.1	1376.8	1758.3	1698.2	1813.9	1828.5	2324.9	0.480621	0.19076	0.0060889	0.125449	0.241343	-0.262673
1428263_a_at	Tceb2	transcription elongation factor B (SIII), polypeptide 2	5824.8	10012.4	6482.3	7212.9	6919.6	8151	8356.3	8158.7	9487	10045.9	0.555967	0.00638158	0.00373156	0.204599	0.248345	-0.258843
1449935_a_at	Dnaja3	DnaJ (Hsp40) homolog, subfamily A, member 3	6183	7465.5	4157.2	3963.8	4563.5	4945.7	5351.9	4873.5	4409.8	5650.3	0.0162509	0.960408	0.0230263	0.690638	-0.00771855	-0.258259
1423756_s_at	Igfbp4	insulin-like growth factor binding protein 4	27844.5	34573.2	27398.7	24434.2	26311.1	29360.6	33708.7	30335.9	38287.6	33257.4	0.156732	0.164307	0.032062	0.260783	0.200311	-0.257368
1448645_at	Msl31	male-specific lethal-3 homolog 1 (Drosophila)	1290.9	1372.2	1242.9	1195.9	1298.1	1617.1	1506.8	1340.5	972.3	1655.2	0.175897	0.570853	0.0472747	0.0962271	-0.179813	-0.256624
1435995_at	Mrpl22	mitochondrial ribosomal protein L22	3401	4738.3	3761.3	4434.8	4351.3	4927.5	5095.4	4952	4568.1	4717.5	0.855398	0.02832	0.0207236	-0.0394493	-0.104517	-0.255158
1454987_a_at	H2-Ke6	H2-K region expressed gene 6	3051.4	5298	2692.7	2638.5	2369.1	3151.8	3053.4	2975.5	2894.2	3908.5	0.153932	0.439482	0.0117496	0.70172	0.152466	-0.25369
1422441_x_at	Cdk4	cyclin-dependent kinase 4	830.3	1216.6	734	693.6	780.7	927	893.1	812.2	745.9	1209.1	0.146703	0.613522	0.028894	0.475467	0.155807	-0.253388
1455788_x_at	Poldip3	polymerase (DNA-directed), delta interacting protein 3	2333.3	2276.3	1633.1	1922	1679.3	2198.3	1961.9	2077.4	1784.3	2653.8	0.0175872	0.705077	0.0411855	0.40158	0.0939136	-0.252967
1437204_a_at	Tcf25	transcription factor 25 (basic helix-loop-helix)	576.3	330.5	444.2	460.7	403.1	508.2	559.4	485.2	383.8	553.4	0.865284	0.530259	0.0426985	0.0564563	-0.143481	-0.247509
1448960_at	Cxxc5	CXXC finger 5	2204.1	2313.2	1994	1894.2	1778.4	2404.4	2183.5	2138.8	2182.1	1838.9	0.0261936	0.257351	0.0265676	0.25794	-0.157382	-0.247416
1437984_x_at	H2-K1	histocompatibility 2, K1, K region	1834.1	2169.3	2072.2	2049.6	2311.3	2431.5	2497.7	2673.2	1508.6	3100.8	0.451301	0.727926	0.0242867	-0.0993258	-0.136913	-0.240941
1424216_a_at	Papola	poly (A) polymerase alpha	1314.5	1141.2	1335.5	1286.9	1380.2	1591.7	1581.7	1555.7	1480.3	2724.5	0.242985	0.339232	0.00112411	-0.119841	0.415434	-0.240628
1436689_a_at	Aldh9a1	aldehyde dehydrogenase 9, subfamily A1	22339.2	26188	20975	20215.8	19323.5	21816.7	25899.8	23701.3	23152.7	32291.7	0.0789106	0.370974	0.04613	0.26648	0.219721	-0.239008
1423750_a_at	Sf1	splicing factor 1	1516.3	1606	1477.5	1499.3	1311.2	1790.9	1709.3	1557.6	1107	1928.9	0.213178	0.634686	0.047175	0.127267	-0.151423	-0.238205
1423617_at	Pdf	peptide deformylase (mitochondrial)	1312.7	1513.6	1316.7	1385.3	1287.5	1584.5	1666	1439.8	1711.3	1969.3	0.392909	0.120363	0.0318309	0.0876692	0.235223	-0.233472
1450452_a_at	Narfl	nuclear prelamin A recognition factor-like	1315.4	1253.5	934	1008.5	902.3	1040	1186.9	1110.2	934.6	1328.6	0.00553402	0.910083	0.0359894	0.437786	0.0247317	-0.230268
1419384_at	Pick1	protein interacting with C kinase 1	335.2	272.3	272.3	282.3	281.7	331.3	296.2	352.7	405.9	353.2	0.371145	0.165534	0.0460317	0.123826	0.216176	-0.229056
1434459_at	BC057627	cDNA sequence BC057627	572	547.2	551	616.9	599.1	708.8	698.2	659.7	400.2	661	0.356445	0.208412	0.0155387	-0.0738717	-0.37667	-0.226027
1416278_a_at	Atp5o	ATP synthase, H+ transporting, mitochondrial F1 complex, O subunit	9715.6	12613.4	9083	7941.3	9136.3	10495.1	10353.5	9746.9	9370.1	12548.4	0.13256	0.577392	0.030833	0.356486	0.103792	-0.225924
1433624_at	5830434P21Rik	RIKEN cDNA 5830434P21 gene	738	855	641.4	589.1	622.5	752.6	667.8	743.1	460	710.7	0.0334285	0.266153	0.0285115	0.366846	-0.301033	-0.223504
1451356_at	Anp32e	acidic (leucine-rich) nuclear phosphoprotein 32 family, member E	919.3	805.1	887.5	881.8	856.5	1072.1	1061.4	932.2	867.4	1090.7	0.787265	0.701219	0.0331897	-0.0217001	-0.0617996	-0.223459
1448206_at	Psma2	proteasome (prosome, macropain) subunit, alpha type 2	10464.6	10860.2	10134.7	9737.7	9898.2	10922.1	11170.8	12663.7	10083.8	12315.4	0.0387313	0.746359	0.0403549	0.103606	-0.0488773	-0.223399
1417683_at	Diablo	diablo homolog (Drosophila)	1253.2	1717.2	1216.9	1333.7	1241.5	1524.2	1465	1437.2	1617.3	2172.1	0.304351	0.139044	0.0085053	0.232623	0.360798	-0.223137
1433550_at	Chfr	checkpoint with forkhead and ring finger domains	987.8	751	964.1	868.6	969.1	1116.1	1064.9	1084.5	898.7	939	0.556587	0.00611718	0.0126382	-0.103299	-0.24444	-0.22095
1452979_at	2610110G12Rik	RIKEN cDNA 2610110G12 gene	198.6	218.2	141.4	137.6	137.8	149.2	169.2	166.6	110.3	96.9	0.00263874	0.00885375	0.0237377	0.584963	-0.641998	-0.218629
1451736_a_at	Map2k7	mitogen activated protein kinase kinase 7	3478.2	3062.4	3115.4	3150.3	3184.8	3529	3687	3775	2961.1	2770.2	0.50011	0.00645005	0.00234646	0.0539948	-0.354426	-0.21786
1419471_a_at	Nudc	nuclear distribution gene C homolog (Aspergillus)	1823.6	2046.7	1733.5	1818.8	1760.7	1968.2	2042	2160.8	2001.1	2312.9	0.163207	0.518055	0.00965006	0.127881	0.0684844	-0.215978
1442129_at	1810058I24Rik	RIKEN cDNA 1810058I24 gene	228	288.9	287.5	281.4	256.8	325.8	336	296.5	356.7	463.6	0.560689	0.123479	0.0429885	-0.09077	0.360637	-0.21486
1416394_at	Bag1	Bcl2-associated athanogene 1	1483.4	2281.8	1882.4	1964.1	1865.3	2269.5	2122.3	2235.1	2241.2	4311.6	0.947808	0.261556	0.00480697	-0.0162565	0.56874	-0.214389
1438181_x_at	Tm2d2	TM2 domain containing 2	1888.7	1899	1119.8	1083.6	1117.7	1322.2	1295.7	1229.2	1567.2	1178.9	1.7247e-05	0.585894	0.00429867	0.774623	0.0985753	-0.21211
1440151_s_at	Edf1	endothelial differentiation-related factor 1	13774.3	13938.9	14487.6	14285.1	15200.7	16164.1	16615.6	18150.3	19635.6	16539.8	0.114849	0.482675	0.0248506	-0.0810953	0.0914558	-0.211885
1419196_at	Hamp1	hepcidin antimicrobial peptide 1	37636.9	41447.3	36921.8	34174.6	36035	41879.6	39502.8	41957.5	49775.1	50162.2	0.118101	0.00349776	0.0090975	0.147043	0.281418	-0.203258
1427901_at	Mrps18c	mitochondrial ribosomal protein S18C	3150.8	4891.3	3202.3	3235.6	3387.4	3567.4	3990.7	3675.7	3798.8	5016.1	0.3361	0.263054	0.0279414	0.296033	0.235133	-0.193273
1417418_s_at	Cox6a1	cytochrome c oxidase, subunit VI a, polypeptide 1	16661.5	15913.3	15795.3	14345.6	14691.9	16603.4	16503.3	18041	19821.1	13881.4	0.122559	0.936952	0.0334921	0.124164	-0.0168513	-0.190115
1452586_at	Anapc13	anaphase promoting complex subunit 13	3891.1	4135	4221.6	3901.3	3719	4646.1	4398	4460.6	5538.3	5293.9	0.775026	0.00622614	0.0281699	0.023833	0.266827	-0.189561
1415867_at	Cct4	chaperonin subunit 4 (delta)	5288	5520.2	4217.2	4470.7	4703.1	5308.6	5088.6	4826	3686.7	6561.3	0.0183837	0.966452	0.0366887	0.275825	0.0140332	-0.185008
1419036_at	Csnk2a1	casein kinase 2, alpha 1 polypeptide	779.5	677.9	849.9	871.4	827.7	923.9	966.7	996	649.3	788.6	0.0607655	0.0253255	0.0100002	-0.221572	-0.420445	-0.17944
1416971_at	Cox7a2	cytochrome c oxidase, subunit VIIa 2	13878.8	18095.6	12211.1	11083.7	11949.2	13523.8	13178.7	13074.1	16677.8	16025.1	0.0805332	0.00194485	0.0146159	0.444502	0.302461	-0.174542
1460739_at	Zmiz2	zinc finger, MIZ-type containing 2	393.5	404.6	408.6	425.2	411.5	462.6	485.3	433.4	394	570.1	0.131669	0.772796	0.0460868	-0.0568894	0.0661905	-0.149533
1436152_a_at	Hbxip	hepatitis B virus x interacting protein	4906.1	4673	4783.2	4874.5	4584.1	5341.1	5348	5090.9	6498.8	7237.5	0.783407	0.0122581	0.013079	0.012793	0.384859	-0.147966
1421164_a_at	Arhgef1	Rho guanine nucleotide exchange factor (GEF) 1	659.2	562.1	804.8	871.2	876.3	914	937	932.8	653.9	471.1	0.0143685	0.0129972	0.0328053	-0.478418	-0.722168	-0.125258
1417354_at	Sil1	endoplasmic reticulum chaperone SIL1 homolog (S. cerevisiae)	2082.8	2768.6	2653.3	2846.1	2769	2483.4	2497.3	2619.7	4187.5	2082.5	0.301841	0.500024	0.0346963	-0.184245	0.307353	0.121533
1424368_s_at	Ubqln1	ubiquilin 1	9815.8	8813.2	9740.8	9940.9	9809.3	8991.1	9115.1	8587	7869.7	8871	0.268994	0.303927	0.00536683	-0.077762	-0.0881499	0.143802
1429585_s_at	Mynn	myoneurin	125.2	101.2	115	118.7	126.6	104.7	110.4	110.4	152.5	158.7	0.538844	0.000793003	0.0413772	-0.0853622	0.520147	0.146541
1418986_a_at	Uxt	ubiquitously expressed transcript	1990.4	1961.3	1907.9	1783	1867.2	1654	1761.1	1590.6	2029.3	2043.4	0.0855257	0.010673	0.0408988	0.0928441	0.287376	0.15102
1425193_at	2010106G01Rik	RIKEN cDNA 2010106G01 gene	1611	1180.5	1901.7	2010	2011.8	1689.7	1768.8	1869	1979.7	1018.1	0.0405857	0.502724	0.0350267	-0.500447	-0.244592	0.152991
1424578_at	Arrdc1	arrestin domain containing 1	529.6	376.5	395.4	401.1	392.2	374.4	356.5	329.8	389.4	290.6	0.393463	0.759372	0.0320312	0.19332	-0.0564475	0.164368
1437977_at	Sgtb	small glutamine-rich tetratricopeptide repeat (TPR)-containing, beta	176.3	140	221.1	199.3	221.2	188.1	196.4	187.4	209.8	174.9	0.0430312	0.907071	0.0413502	-0.435418	0.0129334	0.165911
1426236_a_at	Glul	glutamate-ammonia ligase (glutamine synthetase)	22809.6	23369.1	19008.8	19287.7	20124.9	17456.2	18064.2	16532	20873.7	22080.2	0.00486617	0.0109614	0.0189788	0.245693	0.307787	0.166532
1423073_at	Cmpk	cytidylate kinase	9888.9	10135.9	8592.6	8367.5	9353.8	8061.4	7797	7454.9	7947.2	7575.1	0.0519298	0.972481	0.0446126	0.190925	-0.00184839	0.174672
1439858_at			404.9	607.7	471.9	495.2	542.1	432	438.8	452.8	608.5	458.5	0.970352	0.200594	0.0453214	0.00924288	0.274055	0.189317
1422736_at	Ranbp9	RAN binding protein 9	913.3	522.1	838.7	868.1	890.3	762	768.4	733.6	536.7	630	0.388375	0.0195495	0.00378393	-0.270486	-0.371478	0.198028
1417538_at	Slc35a1	solute carrier family 35 (CMP-sialic acid transporter), member 1	578.2	542.6	821	855.1	776.9	766.8	699.3	656.9	958	437.8	0.00405284	0.9638	0.0484964	-0.545056	-0.0200496	0.208443
1448295_at	Med10	mediator of RNA polymerase II transcription, subunit 10 homolog (NUT2, S. cerevisiae)	1757.7	1817.7	1904.7	1747.1	1891.4	1627.8	1568.8	1579.4	1934.9	1509.8	0.447574	0.47529	0.00885053	-0.0476519	0.113538	0.214916
1452835_a_at	Polrmt	polymerase (RNA) mitochondrial (DNA directed)	850.1	983.9	761.9	691.2	649.9	586	615.9	609	588.8	682.1	0.0455273	0.449496	0.045474	0.387507	0.0741061	0.215742
1449045_at	Afg3l1	AFG3(ATPase family gene 3)-like 1 (yeast)	1367	1960.3	1110.8	1099.3	1174.6	1008.6	994.2	888.8	1003.8	1036.4	0.0959461	0.344575	0.0208539	0.560286	0.0818051	0.22716
1434058_at	Mtmr12	Vmyotubularin related protein 12	271.7	229.6	367.1	327.1	325.4	299.7	282.1	287.5	268.8	367.5	0.0323326	0.503004	0.0264194	-0.439295	0.134815	0.230077
1423657_at	Cdipt	CDP-diacylglycerol--inositol 3-phosphatidyltransferase (phosphatidylinositol synthase)	2911.4	3255.6	2645.7	2541.3	2641.1	2259.1	2066	2312.2	3075.5	2269	0.039581	0.241287	0.00846566	0.240869	0.272421	0.238066
1450855_at	Arvcf	armadillo repeat gene deleted in velo-cardio-facial syndrome	254.8	196	238.2	223.8	219.3	176.8	191.6	209	162.8	169.4	0.946004	0.120686	0.0337364	-0.0108402	-0.212557	0.238719
1418087_at	Ufd1l	ubiquitin fusion degradation 1 like	1244.3	865.7	904.4	904.5	972.8	725.6	756	867.4	741.6	740.7	0.440655	0.506637	0.0416205	0.186239	-0.0792468	0.24392
1417690_at	Prkag1	protein kinase, AMP-activated, gamma 1 non-catalytic subunit	1618.2	1584.4	1271.2	1419.4	1386	1182.7	1208.4	1046.7	1814.3	1146.5	0.0264434	0.284288	0.0340765	0.23684	0.369464	0.245881
1448129_at	Arpc5	actin related protein 2/3 complex, subunit 5	4876.7	4408.2	4652.9	5124.9	5088.1	4142.6	4106.2	4275	4449.6	3680.9	0.31864	0.734682	0.00816695	-0.094086	-0.0382939	0.247334
1435800_a_at	Csda	cold shock domain protein A	1945.8	1867.6	1317.7	1266.2	1313.8	1025	1031.3	1225.7	1343.8	2197.1	0.000458533	0.132135	0.0391041	0.553417	0.694503	0.248048
1419805_s_at	Ggps1	geranylgeranyl diphosphate synthase 1	164.2	198.5	163.8	170.1	156.7	127.2	136.3	149.6	138.2	61.7	0.285028	0.293593	0.0269479	0.149192	-0.46225	0.248056
1435616_at	Cyp20a1	cytochrome P450, family 20, subfamily A, polypeptide 1	698	678	973.6	935.3	943.8	787.5	859.4	748.3	1506.7	642.1	0.000561328	0.458076	0.0115564	-0.466885	0.428348	0.252182
1434374_at	B930006L02Rik	RIKEN cDNA B930006L02 gene	473.1	290.6	374	386.8	337.3	279.5	317.3	323.5	244.1	251.9	0.837254	0.0468834	0.0428096	0.061031	-0.306802	0.254833
1451232_at	Cd151	CD151 antigen	1415.2	1586.9	1384.1	1403.5	1484.1	1267.5	1256.1	1055.1	1353.9	959	0.380485	0.845765	0.0376254	0.0761242	-0.0447702	0.255375
1452637_a_at	Bola1	bolA-like 1 (E. coli)	2343.7	2338.3	2001.8	1822.2	1884.9	1593.4	1597.3	1588.9	2343.8	1924.9	0.00757707	0.0404735	0.00418089	0.298875	0.421869	0.256323
1418962_at	Necap2	NECAP endocytosis associated 2	275.2	269.1	383.2	389.8	419.6	349.6	299.5	347.1	261.7	288.7	0.00334048	0.0926595	0.0296363	-0.546674	-0.270992	0.259603
1423322_at	Lin7c	lin-7 homolog C (C. elegans)	452.8	282.3	543.3	528.3	572.1	463.6	407.6	499.2	391	418	0.0709664	0.240788	0.0369999	-0.575972	-0.175423	0.26235
1440167_s_at	Lpp	LIM domain containing preferred translocation partner in lipoma	960.6	767.6	1139.7	1198.5	1151	927.6	898.7	1075.8	827.3	1644.9	0.0288502	0.453473	0.0275426	-0.428664	0.353661	0.265799
1460052_at	Acsm1	acyl-CoA synthetase medium-chain family member 1	597	397.7	506.4	498.8	448	360.4	408	434.3	446.3	574.5	0.878624	0.142225	0.0421676	0.0380626	0.348386	0.272956
1435547_at			2388.3	2129.3	1742.9	1678.4	1914.7	1513.6	1308.4	1591.8	1082.5	1717.3	0.0362826	0.801909	0.0491645	0.34476	-0.071735	0.273737
1429053_at	1110012J17Rik	RIKEN cDNA 1110012J17 gene	65.3	99.3	69.7	70	60.4	59.6	52	53.6	57.4	62.7	0.325727	0.258222	0.0409022	0.303206	0.124985	0.276507
1453029_s_at	Zfp650	zinc finger protein 650	2906.2	2290	2633.2	2907.6	2349.1	2106.8	2197.4	2185.8	1770	2508.3	0.924597	0.936066	0.0463921	-0.0175876	-0.0162183	0.281789
1450964_a_at	Osbpl9	oxysterol binding protein-like 9	3987.3	3350.4	3224.1	3732.2	3631.9	2980.5	2983.1	2736	3170.6	3409.3	0.684055	0.0666103	0.0230859	0.055905	0.182079	0.283436
1437181_at	Peli2	pellino 2	483.3	293.5	396.5	441.2	479.7	349.2	354.6	376.8	413.9	345.9	0.558198	0.526721	0.0362975	-0.177116	0.0768215	0.285861
1426303_at	B4galt7	xylosylprotein beta1,4-galactosyltransferase, polypeptide 7 (galactosyltransferase I)	106.6	76.5	160.5	144.2	150.4	112.2	125.8	135.2	182	114.3	0.0181688	0.43867	0.0290561	-0.728589	0.252072	0.286235
1427404_x_at	Eno1	enolase 1, alpha non-neuron	20576.4	28290.2	23537.7	23331.5	20751	19022.8	19321.5	16937.8	21416.5	25081.7	0.584429	0.0635209	0.0244716	0.116357	0.335325	0.290642
1419461_at	Rpp14	ribonuclease P 14 subunit (human)	838	812.3	711.2	731.7	746.3	523.5	674.1	589.7	686.6	627.5	0.00987386	0.385131	0.0402012	0.177287	0.141256	0.292622
1420865_at	Zfp161	zinc finger protein 161	423.3	221.3	433	451.5	469.6	377.2	351.6	373.4	359.2	474	0.190189	0.345008	0.00316434	-0.485896	0.181311	0.296948
1415737_at	Rfk	riboflavin kinase	1847.9	1652.3	2111.6	1939.8	1801.7	1542.9	1743.7	1466.7	2139.3	1664.6	0.238115	0.221874	0.0396542	-0.156801	0.263512	0.300271
1452271_at	Xpr1	xenotropic and polytropic retrovirus receptor 1	268.8	204.6	316.9	300.9	357.2	239.8	266.7	284.5	360.1	233.1	0.0714561	0.558729	0.0444125	-0.45738	0.169803	0.301725
1438177_x_at	Entpd4	ectonucleoside triphosphate diphosphohydrolase 4	1044.7	1252.2	1346.5	1186.2	1141.1	978.7	1036.3	962.7	1829.3	1054.4	0.543975	0.219362	0.0247959	-0.0926225	0.538685	0.303075
1438640_x_at	Pgk1	phosphoglycerate kinase 1	22229.7	23666.3	22200.4	23044.3	23978.5	19563.9	19597.3	16897.9	21306.5	20786.8	0.891489	0.137157	0.0131044	-0.00792471	0.171605	0.304307
1448796_s_at	Tbrg4	transforming growth factor beta regulated gene 4	584.6	618.8	622.2	676.8	756.9	568	586.4	509.7	680.7	718.1	0.206806	0.0218583	0.0452721	-0.187691	0.33441	0.305028
1460726_at	Adss	adenylosuccinate synthetase, non muscle	1966.7	1491.4	1938.1	1967.9	1765.4	1554.8	1484.9	1534.9	1484.2	1371	0.468456	0.14696	0.00532406	-0.128763	-0.0950913	0.310059
1417730_at	Ext1	exostoses (multiple) 1	1010.8	742.5	1159	1075.4	1335.6	913	1003.6	958.8	1495.2	852.2	0.112331	0.439308	0.0460558	-0.440889	0.292264	0.312161
1448802_at	Nufip1	nuclear fragile X mental retardation protein interacting protein 1	387.2	453	409.9	416.3	427.4	354	327	328.5	393.2	531.5	0.935462	0.09718	0.00131027	0.00769011	0.458379	0.312436
1434162_at	2700078E11Rik	RIKEN cDNA 2700078E11 gene	1792.5	1453	1511.9	1572.6	1571.7	1215	1442.7	1086.9	1277.8	1016.3	0.622271	0.58524	0.0455773	0.0642502	-0.121921	0.314341
1426842_at	Ythdf3	YTH domain family 3	914.3	559.7	691	709.1	712.7	592.8	610.6	485.9	476.7	618.9	0.820731	0.847509	0.0233241	0.0655428	-0.0397419	0.322731
1451638_s_at	Armc1	armadillo repeat containing 1	2421.3	2237.2	2391.5	2522	2171.4	1862.4	1789	2012.4	2453.4	3075.2	0.841714	0.0380597	0.017611	-0.0199195	0.550106	0.322977
1435006_s_at	Abcb7	ATP-binding cassette, sub-family B (MDR/TAP), member 7	1123.8	910.7	1254.7	1440	1315.3	1001.4	1096.7	1102.2	877.3	1390.4	0.0572431	0.754529	0.0132311	-0.393965	0.0879851	0.325395
1417340_at	Txnl2	thioredoxin-like 2	2257	2362.1	2645.9	2414.8	2438.9	2176.8	1997.2	1807.7	2169.4	1854.3	0.160267	0.927208	0.0173771	-0.114239	0.0129297	0.326258
1424282_at	Pet112l	PET112-like (yeast)	1410.6	1629.1	1374.4	1332.4	1189.1	1009.1	948.3	1145.4	1028.7	1015.7	0.135339	0.882999	0.0308328	0.226935	-0.0169307	0.328386
1436797_a_at	Surf4	surfeit gene 4	7479.4	6613.2	8568.1	7382.8	7118.5	5617.1	6024.3	6730.9	9757.1	4852	0.401342	0.573783	0.0470026	-0.12608	0.254298	0.328448
1428418_s_at	3110050N22Rik	RIKEN cDNA 3110050N22 gene	73.5	94.2	114	94.6	108.2	73.4	88	90.2	98.9	49.7	0.13512	0.658272	0.0495026	-0.332727	-0.174735	0.33244
1423330_at	Ensa	endosulfine alpha	576.7	440.3	469.4	489.8	442.1	412.2	383.2	317.4	505.6	439.5	0.498155	0.103042	0.037079	0.122516	0.349307	0.332572
1416478_a_at	Mdh2	malate dehydrogenase 2, NAD (mitochondrial)	13867.1	22470	16004.2	16899.8	15177.8	11439.2	13606.6	13115.6	14913.3	24976.4	0.559278	0.156847	0.0159071	0.180915	0.648865	0.333377
1425550_a_at	Prkar1a	protein kinase, cAMP dependent regulatory, type I, alpha	5250.6	6194.9	5355.7	5153.7	5132	4412.3	4331.4	3657.6	3619.6	4233.1	0.256213	0.626841	0.0123791	0.134373	-0.0742682	0.334878
1431784_a_at	Bxdc5	brix domain containing 5	730.7	553.4	651.8	703.5	618.8	565.8	526.8	470.8	518.7	263	0.84146	0.290318	0.0208026	-0.035475	-0.415037	0.336508
1441645_s_at	Ipo9	importin 9	439.9	629.8	532	579.2	583.9	489.9	462.9	388.8	290.7	453.3	0.710485	0.373442	0.0268135	-0.0792016	-0.265618	0.337416
1424280_at	Mospd1	motile sperm domain containing 1	871.3	587	907.6	882.9	926.2	724.3	672.4	753	1027.8	728.7	0.198326	0.256216	0.00210604	-0.312605	0.293531	0.33772
1451381_at	1810020D17Rik	RIKEN cDNA 1810020D17 gene	1317.3	1524.3	1778.6	1772.7	1551.3	1214.2	1389.6	1433.4	2647.1	2057.4	0.108333	0.0236938	0.0240759	-0.259567	0.805649	0.337877
1455908_a_at	Scpep1	serine carboxypeptidase 1	3639.8	2578.5	4671.8	4664.3	4080.5	3478.9	3546.1	3582.3	6193.2	3269.4	0.0623217	0.353	0.00913837	-0.524464	0.420214	0.338962
1416472_at	Syap1	synapse associated protein 1	3481.3	2771.6	3127.1	3056.3	2763.8	2573.8	2496.7	2002.1	3432	3094.8	0.664892	0.0411704	0.0413874	0.0680517	0.469098	0.339196
1451587_a_at	Tiprl	TIP41, TOR signalling pathway regulator-like (S. cerevisiae)	994	950.3	978	976.8	994	802.8	806.9	718.4	790.8	681.5	0.587197	0.52211	0.00214028	-0.0159146	-0.0761189	0.340975
1436192_at	Arfgef2	ADP-ribosylation factor guanine nucleotide-exchange factor 2 (brefeldin A-inhibited)	716.6	815	756.1	849	912.6	694.4	624.9	667.7	736.8	913.6	0.366369	0.105209	0.0236683	-0.132104	0.317186	0.341515
1416213_x_at	Surf4	surfeit gene 4	4117.5	5154.8	5144.9	4471.3	4853.5	4147.6	3518.7	3748.7	6047.3	3373.3	0.712288	0.441911	0.0191002	-0.0570734	0.307922	0.342104
1419595_a_at	Ggh	gamma-glutamyl hydrolase	1021.7	855.4	940.6	1097.2	876.4	793.9	764.4	739.6	1269.4	610	0.774706	0.531845	0.0381468	-0.0496319	0.294919	0.342784
1456244_x_at	Txnl2	thioredoxin-like 2	3580	3676.1	4182.3	4171.6	4456.4	3425	3687.1	2957.7	3995	3434	0.0144657	0.376742	0.0171878	-0.235076	0.146167	0.347269
1435029_at	B230120H23Rik	RIKEN cDNA B230120H23 gene	395.7	322.8	372.7	402.4	389.7	306.2	352.1	257.2	357	309.9	0.395739	0.525568	0.0444048	-0.11206	0.127873	0.34745
1424740_at	Creb3	cAMP responsive element binding protein 3	745.8	1121.6	735.6	774.2	746.9	636.7	608.3	523.5	618.3	938.7	0.287937	0.234064	0.0105348	0.311779	0.401205	0.351688
1448597_at	Cstf1	cleavage stimulation factor, 3' pre-RNA, subunit 1	1060.7	877	905.6	861.8	793.5	693.6	717.4	594.9	689.5	888.1	0.247166	0.267374	0.0204348	0.182657	0.238444	0.352401
1425780_a_at	Tmem167	transmembrane protein 167	2582.9	2662.6	2986.2	2774.8	3363.7	2378.2	2457.4	2305.6	3076.5	2724.7	0.158738	0.0356702	0.0204736	-0.213734	0.285147	0.353611
1422629_s_at	Shroom3	shroom family member 3	467.4	466.2	507.7	463.5	462.4	388.2	396	335.9	388.1	245.9	0.605947	0.40512	0.0122115	-0.0338036	-0.23611	0.356015
1416177_at	Rbmxrt	RNA binding motif protein, X chromosome retrogene	707.1	742.8	1016.8	1327.5	1233.7	951.1	930.2	912.9	885.4	943.2	0.0296603	0.555294	0.0478587	-0.718237	-0.0267333	0.356718
1420868_s_at	Tmed2	transmembrane emp24 domain trafficking protein 2	1079.1	855.3	1197	1032.4	1073.8	965.4	808.9	803.5	997.5	548	0.292191	0.665321	0.0290161	-0.187016	-0.153104	0.357724
1451266_at	Mrpl50	mitochondrial ribosomal protein L50	983	428.5	845.3	872.6	764.7	643.5	713.5	578.7	752.8	571.8	0.604024	0.852195	0.0227556	-0.22966	0.0376639	0.358996
1418078_at	Psme3	proteaseome (prosome, macropain) 28 subunit, 3	1098.7	1036.3	933	997.6	1077.6	865.9	793	685.7	908.6	946.7	0.351038	0.124604	0.0298802	0.0902981	0.247273	0.359559
1452868_at	Usp24	ubiquitin specific peptidase 24	995.1	702	1082.3	1158.3	1347.4	934.5	896.8	962.9	748.3	979.3	0.102381	0.505244	0.0310116	-0.495146	-0.108704	0.360745
1439462_x_at	LOC634748	similar to transmembrane trafficking protein	2945.3	2174.3	3286.5	2965.4	2728.2	2482.5	2227.3	2280.7	4580.9	1346.5	0.309435	0.636667	0.0209208	-0.225738	0.346966	0.361336
1452327_at	Iqsec1	IQ motif and Sec7 domain 1	715.2	760.7	737.1	880	831.9	633.3	643.3	628.6	627.8	722	0.261358	0.344111	0.0126943	-0.145635	0.0877657	0.36225
1415820_x_at	Nono	non-POU-domain-containing, octamer binding protein	2624.2	2208.1	2856.8	3307.6	3265.3	2599	2373.2	2356.5	2277	2874.9	0.0573659	0.624334	0.0128482	-0.379539	0.0765098	0.363655
1422559_at	Ube2n	ubiquitin-conjugating enzyme E2N	1851.5	1651.5	2135	2468	1948.4	1736.7	1688.8	1658.4	1921.9	1278.7	0.131516	0.722174	0.0334297	-0.31825	-0.0826308	0.365868
1450159_at	Rem1	rad and gem related GTP binding protein 1	38.5	66.1	70.6	72.1	81	57.7	62.2	53.5	21.2	30.9	0.138679	0.00727386	0.0150336	-0.51172	-1.14979	0.367461
1417245_at	Gpr180	G protein-coupled receptor 180	1457.7	1367.4	1622.6	1487	1322.3	1168.4	1213.5	1052.6	2087.1	1272.6	0.618643	0.182611	0.0285032	-0.0646609	0.553195	0.367825
1452311_at	Dmgdh	dimethylglycine dehydrogenase precursor	11253.2	12405.7	10338.8	9977.5	8580.9	6879.4	7012.6	8494.7	8347.4	7653.3	0.0739331	0.507239	0.0435759	0.296416	0.100456	0.368288
1460554_s_at	Glg1	golgi apparatus protein 1	232.4	332.1	474.8	400.9	484.9	357.7	342.4	353.9	464.2	360.5	0.042694	0.216549	0.019056	-0.684235	0.231029	0.368368
1423642_at	Tubb2c	tubulin, beta 2c	9212.1	11111	11632.2	11939.3	10877.8	9280.7	9081.4	8287.5	8707.1	8803	0.20395	0.765932	0.00402445	-0.176392	-0.0209641	0.370361
1443849_x_at	Urod	uroporphyrinogen decarboxylase	8467.8	10886.5	9722.3	10063.6	8543.2	7579.8	6386.2	7934.8	8039.7	8425.4	0.842267	0.230587	0.0310236	0.0353319	0.17339	0.371301
1454109_a_at	Ptdsr	phosphatidylserine receptor	1112.8	832.8	871.5	994.8	997.2	839.6	712.7	659.3	726.3	588	0.885935	0.421323	0.0325805	0.027398	-0.165833	0.372689
1428362_at	Eif4g2	eukaryotic translation initiation factor 4, gamma 2	2567.2	2001.5	2003.3	2028	1980.9	1327.7	1700	1602.7	1625.7	1921	0.277087	0.294001	0.0148376	0.188853	0.200303	0.376756
1422538_at	Extl2	exotoses (multiple)-like 2	665.4	611.9	527.3	576	502.4	448.7	431.7	355.9	639.7	308.7	0.0569602	0.662542	0.0262805	0.254858	0.202501	0.377174
1426693_x_at	Cox15	COX15 homolog, cytochrome c oxidase assembly protein (yeast)	1008	835.3	1068.7	1059.1	1082.9	886.6	840.4	742.3	873.9	665.2	0.106279	0.613126	0.00458271	-0.215634	-0.0970527	0.378786
1415760_s_at	Atox1	ATX1 (antioxidant protein 1) homolog 1 (yeast)	10278.3	12803.6	8766	8499.7	10023.6	6551.6	6961.6	7468.5	10617.8	10741.9	0.117	0.00175965	0.0175911	0.343389	0.610722	0.379204
1448434_at	Rnf103	ring finger protein 103	3870.5	2226.6	4976	3937.3	4263.3	3247.7	3466.9	3416.3	4979.1	2486.6	0.162715	0.728243	0.0318069	-0.526821	0.14455	0.379216
1438910_a_at	Stom	stomatin	2867	3754.6	3144.9	3330.5	3826.8	2621.1	2472.4	2823.3	3496.2	1591	0.789466	0.903318	0.0250183	-0.0527382	-0.0530831	0.379963
1416487_a_at	Yap1	yes-associated protein 1	305.7	159	284.7	293.6	311	235.4	193.5	252.9	186.2	293.8	0.332397	0.800341	0.0228647	-0.351408	0.0786483	0.383322
1454795_at	Cobll1	Cobl-like 1	2320.6	1019.5	1667.4	1573.3	1607.8	1276.2	1130.4	1309.5	946.1	1277.3	0.918751	0.438163	0.00356837	0.0473153	-0.156059	0.383749
1434725_at	Gramd1c	GRAM domain containing 1C	661.6	428.1	1200.9	1024.8	988.9	767.4	832.8	862.3	1241.9	568.8	0.0225713	0.760729	0.0244893	-0.975746	0.141386	0.384516
1433938_at	Trp53bp2	transformation related protein 53 binding protein 2	494.8	347.3	350.4	386.1	334.4	322.5	241	256.4	253.1	240.3	0.352707	0.47458	0.0461343	0.238202	-0.147728	0.385304
1416013_at	Pld3	phospholipase D family, member 3	368.9	441	408.8	518.6	447.7	346.6	342.1	362.9	502	453.4	0.359023	0.00772095	0.0301618	-0.178758	0.446553	0.38695
1416410_at	Pafah1b3	platelet-activating factor acetylhydrolase, isoform 1b, alpha1 subunit	290.3	406.2	304.6	339.1	303.6	282.7	236	204.5	197.3	174.7	0.52887	0.168873	0.0430283	0.141264	-0.37413	0.389427
1429488_at	Zdhhc21	zinc finger, DHHC domain containing 21	248.1	169.2	387.1	448.1	434.4	360.1	331.7	277.2	337.9	301.7	0.0108866	0.931305	0.0304926	-1.02025	-0.0143642	0.389805
1451056_at	Psmd7	proteasome (prosome, macropain) 26S subunit, non-ATPase, 7	5322.3	4686.9	5179.3	5423.6	4947.4	4333.4	3317.5	4210.1	4329.2	3363.7	0.588284	0.857364	0.0242241	-0.0506532	-0.0396637	0.390717
1456542_s_at	Qrsl1	glutaminyl-tRNA synthase (glutamine-hydrolyzing)-like 1	1046.6	952.7	976.5	999.4	1048	777.4	703.7	824.5	728.7	566.7	0.863158	0.207938	0.00428203	-0.011953	-0.246782	0.391268
1428374_at	Glce	glucuronyl C5-epimerase	640.8	478.3	737.7	739.3	872.2	588.9	592.9	607.4	676.6	599.6	0.0753237	0.253646	0.0141985	-0.484868	0.0975023	0.392855
1418616_at	Mafk	v-maf musculoaponeurotic fibrosarcoma oncogene family, protein K (avian)	465.2	430.2	484.1	475.8	492.2	336.7	321.3	447.9	360.6	435.8	0.0860015	0.648712	0.0453145	-0.112574	0.111307	0.39292
1433665_at	Vps41	vacuolar protein sorting 41 (yeast)	1279.5	1111.8	1384.5	1279.3	1191.4	990.3	1012.2	928.7	969.4	1347.4	0.417702	0.298433	0.00730228	-0.104048	0.245605	0.395314
1422576_at	Atxn10	ataxin 10	7929.2	8937.1	5921.3	6130.1	6081.9	4669.7	3705.7	5406.7	3732.2	6251.2	0.00839695	0.748973	0.0431946	0.480465	0.11977	0.395846
1416570_s_at	Gfm1	G elongation factor, mitochondrial 1	3999.1	3787.5	3476.4	4102.3	3186.9	2969.8	2444.9	2754.6	2386.6	3128.4	0.456645	0.925635	0.0492849	0.117599	0.0181109	0.398144
1423283_at	Pitpna	phosphatidylinositol transfer protein, alpha	2253.4	1914.9	2267.1	2457.3	1920	1867.3	1504.1	1664.5	1662.9	2078.8	0.622737	0.419569	0.0471365	-0.0877173	0.156407	0.399889
1420874_at	Twf1	twinfilin, actin-binding protein, homolog 1 (Drosophila)	781.8	548.6	795	892.5	816.9	552.5	619.7	724	613.9	605.8	0.171896	0.753177	0.0249712	-0.327642	-0.0516223	0.401354
1434266_at	AI847670	expressed sequence AI847670	414.3	394.4	420.1	397.2	381.3	320.9	329.2	257.3	403	373.9	0.787141	0.0707079	0.0186302	0.0172887	0.360953	0.40154
1448497_at	Ercc3	excision repair cross-complementing rodent repair deficiency, complementation group 3	630.4	575	674.1	688	770.8	534.6	576.7	503.1	489.5	483.1	0.091269	0.157287	0.00946946	-0.238342	-0.146117	0.401818
1433605_at	Inpp5a	inositol polyphosphate-5-phosphatase A	496.1	588.5	457	447.1	498.2	424	334.7	301.5	475.2	359.9	0.157427	0.389038	0.0456376	0.214331	0.240647	0.403459
1451210_at	Ppap2c	phosphatidic acid phosphatase type 2c	1507.7	2406.1	1514.9	1598.5	1765.4	1448	1041.5	1193.6	1669.9	2394.7	0.412213	0.080971	0.0461408	0.267006	0.727155	0.405606
1436209_at	Dnajc16	DnaJ (Hsp40) homolog, subfamily C, member 16	324.9	328.7	351.1	295.3	287.1	249.1	224.9	228.3	509.9	292.1	0.589996	0.133856	0.0230137	0.0707205	0.776477	0.410563
1456026_at	8030451K01Rik	RIKEN cDNA 8030451K01 gene	395.4	405.8	472.8	526.9	434.6	309.2	416.9	352.4	548.9	297.3	0.112205	0.577474	0.045026	-0.25515	0.235007	0.411321
1423656_x_at	1500010J02Rik	RIKEN cDNA 1500010J02 gene	223.1	167.5	201.4	240.2	252.6	165.5	198.8	157.5	112.6	106.1	0.297934	0.0296623	0.044945	-0.244697	-0.669581	0.411854
1450846_at	Bzw1	basic leucine zipper and W2 domains 1	1978.2	1262.5	1714.2	1844.5	2011.2	1384.7	1196.8	1599.4	896	434	0.473325	0.0497325	0.0328535	-0.196383	-1.06742	0.413838
1418844_at	Alg9	asparagine-linked glycosylation 9 homolog (yeast, alpha 1,2 mannosyltransferase)	700.9	1032.7	882.7	722.8	840.8	598.3	640.3	596.7	1003.3	494.1	0.734897	0.52451	0.0151334	0.0881322	0.291406	0.414585
1420507_a_at	3110031B13Rik	RIKEN cDNA 3110031B13 gene	270.9	145.2	301	330.1	338.8	193.4	270.7	262.8	389.2	302.1	0.10062	0.107151	0.0403177	-0.635943	0.512518	0.416079
1438765_at	Dhx33	DEAH (Asp-Glu-Ala-His) box polypeptide 33	288.2	313.3	258.2	247.6	233.8	207.2	198	147.4	212.8	223.1	0.0254226	0.2591	0.0350395	0.286782	0.242724	0.42051
1425188_s_at	Sel1l	sel-1 suppressor of lin-12-like (C. elegans)	622.3	285.2	696.5	644.9	775.9	521.4	466.6	592.7	700.2	288.3	0.158573	0.851889	0.0275343	-0.637294	-0.0922882	0.421662
1434791_at	Atp6v0a2	ATPase, H+ transporting, lysosomal V0 subunit A2	695.8	744.7	517.3	641	647.5	517.3	404.9	425.3	482.1	582.5	0.132427	0.248753	0.0491088	0.258894	0.244989	0.422353
1441947_x_at	BC033915	cDNA sequence BC033915	931.1	1686.3	513.6	653.3	548.6	398.2	445.9	435.9	498.7	1008.5	0.0824259	0.185331	0.0308235	1.19447	0.82069	0.422485
1421336_at	Prox1	prospero-related homeobox 1	473.2	175.3	426.4	442.9	348.9	330.3	301.4	276.8	290.1	327.1	0.535214	0.827418	0.0347425	-0.32461	0.027214	0.423193
1422599_s_at	Zfp143	zinc finger protein 143	200.6	162.5	144.5	159.8	159.3	115.5	100.7	129.5	129.6	157	0.181881	0.154482	0.0155207	0.232449	0.314481	0.42336
1431032_at	Agl	amylo-1,6-glucosidase, 4-alpha-glucanotransferase	1023.4	580.8	1157	1330.6	1051.6	941.4	804.7	891.2	664.1	626.5	0.14898	0.0220656	0.0294346	-0.556607	-0.446057	0.424362
1460445_at	Sfrs2ip	splicing factor, arginine/serine-rich 2, interacting protein	378.3	176.2	358.4	439.6	402	272.7	276	345.5	263	383.7	0.227708	0.673904	0.0378706	-0.528813	0.117462	0.424365
1427284_a_at	Ttpa	tocopherol (alpha) transfer protein	20840	26489.1	19511.2	16253.2	16052.6	11789.3	13099.9	13714.1	24056.4	27448.1	0.0875401	0.00307284	0.0247718	0.454264	1.00094	0.424701
1435526_at	Tor1aip2	torsin A interacting protein 2	2880.6	2312.3	3564.9	3474	3846.4	2706.7	2947	2443.9	3061	2542.3	0.0275891	0.729005	0.00716081	-0.482806	0.0537449	0.426815
1437687_x_at	Fkbp9	FK506 binding protein 9	3105.9	3963.1	3646.8	3369.8	3109.1	2347	2289.6	2884.1	5018.2	2916.4	0.701232	0.173153	0.023872	0.0665189	0.662253	0.429083
1435416_x_at	Pigq	phosphatidylinositol glycan anchor biosynthesis, class Q	1321.2	948.2	1590.8	1541.7	1233.8	1154.9	1105.8	975.4	1931.5	2121.4	0.207657	0.00241411	0.0383737	-0.359138	0.909661	0.432155
1454996_at	Hsdl1	hydroxysteroid dehydrogenase like 1	912.3	1290	660.5	741.8	779.3	595.3	548.8	472.6	658.9	616.4	0.0854927	0.136258	0.0197818	0.598587	0.242747	0.432335
1419047_at	Pcnx	pecanex homolog (Drosophila)	1081.8	675.1	907.4	761.4	741.7	697.5	541.7	547	1084.3	594	0.682103	0.298412	0.0464964	0.128662	0.495069	0.432439
1424595_at	F11r	F11 receptor	2457.9	2353.3	3126.4	2973.4	2611.6	2301.1	1773.8	2379.2	3507.8	1607.9	0.0892471	0.625229	0.0367116	-0.271545	0.249678	0.432689
1423058_at	Capza2	capping protein (actin filament) muscle Z-line, alpha 2	3657.6	2386.8	3413.5	3337.8	3406.9	2748.2	2825.9	1950.2	2745.8	1646.2	0.499104	0.607802	0.035335	-0.164011	-0.191717	0.433016
1436501_at	Mtus1	mitochondrial tumor suppressor 1	734.4	431	880.9	919.6	1098.9	741.3	614.1	791.1	699.1	671.8	0.0741956	0.691763	0.0423875	-0.729967	-0.0619003	0.433768
1416133_at	C920006C10Rik	RIKEN cDNA C920006C10 gene	2019.3	1421.2	1484.8	1645	1723	1331.7	1228.1	1032.2	1258.2	1327.8	0.698377	0.471032	0.0201222	0.0887633	0.110897	0.43403
1422024_at	Fli1	Friend leukemia integration 1	161.4	15.5	155	149.1	135.8	129.6	105.1	90.5	148.3	112.9	0.366746	0.343268	0.0399214	-0.729279	0.26879	0.435848
1438504_x_at	Tm7sf3	transmembrane 7 superfamily member 3	2780.7	2469.6	3325.3	2876.1	3121.5	2027.3	2409.3	2444.3	4326.4	1955.8	0.0987656	0.415912	0.0119693	-0.243416	0.453635	0.438182
1420821_at	Sgpp1	sphingosine-1-phosphate phosphatase 1	1432.6	462.1	1344.7	1280.5	1122	969.6	825.7	969.1	1547.1	478.5	0.47631	0.835278	0.015991	-0.398881	0.136345	0.438847
1445892_at	Per2	period homolog 2 (Drosophila)	96.9	90	88.3	102.1	89.4	68	67.3	71	47.3	29.7	0.978504	0.0204481	0.00584756	0.00283311	-0.836851	0.439652
1423118_at	1200014J11Rik	RIKEN cDNA 1200014J11 gene	468.3	352.2	496.8	505.3	524.4	412.5	420.9	291	441.7	439.8	0.113703	0.310588	0.0350218	-0.31069	0.23384	0.441072
1434427_a_at	Rnf157	ring finger protein 157	42.1	53.2	50.9	58	64.5	42.8	42.3	42.6	44.3	72.1	0.21866	0.228507	0.0178986	-0.278593	0.451295	0.441345
1427816_at	Sfrs2	splicing factor, arginine/serine-rich 2 (SC-35)	253.3	176.5	166.9	161.8	194	134.8	142.5	107.3	166.9	137.3	0.285871	0.268923	0.0346191	0.302645	0.246624	0.442624
1422429_at	Rnf14	ring finger protein 14	3036.1	3123.4	2911.4	2898.6	3111.1	2425.3	2116.2	2017.8	2658.5	2431.6	0.343877	0.13982	0.00501085	0.0505541	0.219115	0.44368
1449505_at	Kpna1	karyopherin (importin) alpha 1	1283.9	1128	983.8	1261.2	1353.5	865.7	887.5	891.8	590	1418.5	0.969371	0.718066	0.0462347	0.00773694	0.187813	0.444128
1418316_a_at	Mark3	MAP/microtubule affinity-regulating kinase 3	1887.5	1693	1940.4	1577.3	1822.4	1304.1	1311.9	1305.2	1516.8	1329	0.95188	0.19683	0.0114957	0.00825681	0.122502	0.445572
1448936_at	Stx12	syntaxin 12	1530.9	1466.5	1528	1413.8	1799.7	1247	1048	1182.6	1123.7	967.1	0.622772	0.319398	0.0306085	-0.0766694	-0.149074	0.447252
1418931_at	Reg4	regenerating islet-derived family, member 4	118.2	80.6	132.4	127.3	146.8	111.6	87.2	99.1	119.7	109.7	0.108043	0.215123	0.0167266	-0.446975	0.208	0.448427
1452722_a_at	Cul5	cullin 5	563.3	264	648.9	704.7	739.8	491.3	546.1	495.9	333.4	368.6	0.0928523	0.0087892	0.00418279	-0.754403	-0.542135	0.449208
1433613_at			1389.4	1183.6	1132	1177.6	1222.2	931.1	987	668.6	639.8	901.3	0.28314	0.606455	0.0361396	0.12801	-0.16219	0.449291
1451997_at	Zfp426	zinc finger protein 426	278.7	251.6	309	310	300.2	187	259.4	226.8	225.5	228.3	0.0321169	0.93218	0.0179268	-0.208608	0.0159839	0.449344
1424358_at	Ube2e2	ubiquitin-conjugating enzyme E2E 2 (UBC4/5 homolog, yeast)	3317.2	3470.4	2132.9	1997.9	2079.7	1353.5	1355.4	1839.2	1721.4	2175.5	0.000418184	0.205823	0.0290402	0.713155	0.362025	0.449445
1421729_a_at	Fert2	fer (fms/fps related) protein kinase, testis specific 2	241.4	218.8	520	417.1	431.3	369.4	298	331	311.6	238.9	0.0129078	0.227072	0.0321162	-0.987195	-0.273913	0.4548
1424070_at	Napg	N-ethylmaleimide sensitive fusion protein attachment protein gamma	387	298.3	370.4	343.1	459.7	278.2	266	311.5	261.2	249.1	0.452349	0.195526	0.0486151	-0.190679	-0.160797	0.455272
1429183_at	Pkp2	plakophilin 2	1519.2	1531.4	1242.4	1327.7	1261.6	1141.1	908.7	743.8	885.2	1035.4	0.00516522	0.866418	0.0428152	0.256071	0.0443941	0.455859
1424738_at	4932432K03Rik	RIKEN cDNA 4932432K03 gene	654.7	438.6	441.6	451.3	492.7	377.7	336.4	296.1	390.6	295.2	0.382399	0.90348	0.0114845	0.243141	0.0261814	0.45587
1416793_at	Arl6ip2	ADP-ribosylation factor-like 6 interacting protein 2	8063.9	6891.8	5117.7	5483.2	4870.5	3467.2	3308.8	4497.3	4553.2	6893.8	0.0181993	0.142974	0.0275535	0.536054	0.607022	0.456694
1428282_at	Tbce	tubulin-specific chaperone e	736.2	677.5	778.4	821.4	889.9	565.7	614.3	630	679.4	503.9	0.0801959	0.878087	0.00389647	-0.231533	-0.0282113	0.459982
1454807_a_at	Snx12	sorting nexin 12	811	916.6	1135.1	878.6	1116.5	713.6	854.4	705.6	1078.3	697.6	0.212128	0.462907	0.0405609	-0.272523	0.228534	0.461276
1460707_at	Ptp4a2	protein tyrosine phosphatase 4a2	3015.1	2071.5	3106.6	3261	3263.9	2043.8	2192.8	2753.2	3168.2	3038.8	0.159246	0.071699	0.0166172	-0.336096	0.413607	0.462509
1452056_s_at	Ppp3ca	protein phosphatase 3, catalytic subunit, alpha isoform	732.1	659.3	673.6	750.4	839.8	502	564	575.9	589	672.1	0.44816	0.147128	0.0176006	-0.117247	0.204279	0.46338
1448715_x_at	Ccrn4l	CCR4 carbon catabolite repression 4-like (S. cerevisiae)	2594.5	2419.4	4415.6	3975.1	4387.8	3803.8	3006.8	2443	3628.9	2831.5	0.00291231	0.820902	0.0488196	-0.764751	0.0665713	0.465632
1422661_at	Lgals8	lectin, galactose binding, soluble 8	2454.7	2065.2	2084.4	2274.5	2219.4	1754.1	1640.9	1366	1718.9	1493.6	0.706957	0.917394	0.00916739	0.0435386	0.0173943	0.46645
1417360_at	Mlh1	mutL homolog 1 (E. coli)	436.7	468.1	726.3	728.7	795	616.9	563.6	447.3	557.6	600	0.00247366	0.62428	0.019473	-0.729292	0.0931759	0.467002
1451398_at	Cbr4	carbonyl reductase 4	2935.4	3038.1	3136.2	2950.1	2346.1	2266.4	1975.8	1855.7	3102.7	2475.9	0.610288	0.0746459	0.0438807	0.0875957	0.456553	0.467631
1428608_at	Mylc2b	myosin light chain, regulatory B	9810.7	11404.6	10323.6	10374.9	12149.2	7780.6	8462.8	7498.9	10964.4	8023.8	0.749556	0.26527	0.0103008	-0.0457248	0.262606	0.468333
1449929_at	Dynlt3	dynein light chain Tctex-type 3	2584	1953.8	3142.6	3422.3	2912.2	1892	2756.9	2194.6	3250.8	2610.6	0.06031	0.207011	0.0401728	-0.47749	0.361473	0.469711
1434814_x_at	Gpi1	glucose phosphate isomerase 1	9483.1	15865.3	10333.7	12549	11035.5	8330.6	8423	7715.3	9406.9	11576.3	0.625425	0.0724067	0.0103192	0.164798	0.363248	0.47111
1421870_at	Trim44	tripartite motif-containing 44	1674.4	1165.9	1654.6	1732.9	1699.7	990.9	1195.8	1480.1	1635.6	1599.6	0.246225	0.120345	0.0300414	-0.255866	0.404296	0.47235
1416208_at	Usp14	ubiquitin specific peptidase 14	1488.5	1459.1	1633.9	1304.1	1564.9	1104.4	1130.6	1008.4	1234.8	1172.7	0.847985	0.104718	0.0172356	-0.0263512	0.154991	0.473347
1454722_at	Pten	phosphatase and tensin homolog	2114.9	1910.1	2625.9	2732.1	2791.6	2014.2	2176.3	1676.1	2518.6	3024.6	0.00567043	0.0555721	0.00800825	-0.432778	0.503157	0.474205
1460224_at	Snx2	sorting nexin 2	2405.9	1469.6	2268.3	2640.7	2902.8	1738.5	1669	2214.9	2077.2	1292.7	0.212682	0.641609	0.0441076	-0.42631	-0.153518	0.474469
1455486_at	Pias1	protein inhibitor of activated STAT 1	51	58.2	131.3	159.9	181.6	107.9	113	118.8	133.9	145.5	0.0123054	0.0209859	0.040853	-1.52929	0.303033	0.476969
1423906_at	Hsbp1	heat shock factor binding protein 1	1742.6	1766	1722.7	1660.1	1629.4	1274.1	1357.8	963	2059.7	1301.6	0.105999	0.231381	0.0185451	0.070414	0.48803	0.479492
1435878_at	Stk38l	serine/threonine kinase 38 like	537.7	423	670.2	804.9	756.4	602.7	581.3	414.7	408.4	331.1	0.0286352	0.140549	0.0416061	-0.630893	-0.527315	0.481115
1421031_a_at	2310016C08Rik	RIKEN cDNA 2310016C08 gene	255.1	261.8	221.6	182.3	192.5	148.4	115.4	163.3	163.4	144.2	0.0304791	0.60102	0.0374624	0.378567	0.111444	0.481706
1438610_a_at	Cryz	crystallin, zeta	13735.4	15038.6	13596.5	11922.9	10489.2	9219.7	8456.9	8109.8	11449.5	8796.7	0.15409	0.250554	0.0234858	0.261387	0.236003	0.481731
1418967_a_at	St7	Suppression of tumorigenicity 7	320.8	251.6	338.3	324.9	297.2	187.5	243	256.4	320.8	210.8	0.34233	0.508527	0.0199609	-0.161649	0.215204	0.483535
1452765_at	Slc39a9	solute carrier family 39 (zinc transporter), member 9	1371.8	1244	1770.5	1895.8	1669.8	1283.8	1196.1	1330.4	1252	1116.1	0.0166501	0.316509	0.0026329	-0.443571	-0.101212	0.485881
1448144_at	Hnrpab	heterogeneous nuclear ribonucleoprotein A/B	1075.4	1096.7	1194.4	1182.5	1247.1	881.1	921.3	785.1	843.2	931.5	0.0199396	0.713992	0.00154945	-0.15353	0.0409788	0.486024
1428357_at	2610019F03Rik	RIKEN cDNA 2610019F03 gene	1477.7	1443.7	786.6	864.8	888.8	538.8	504	764.3	694.6	983.9	0.000684481	0.214081	0.0487366	0.78668	0.478459	0.491266
1459854_s_at	Dynlt3	dynein light chain Tctex-type 3	3108.4	1823	3677.3	3836.1	3930	2362	3440.9	2323.2	4196	3061.4	0.0700614	0.242851	0.0415714	-0.629484	0.421852	0.493881
1420817_at	Ywhag	3-monooxygenase/tryptophan 5-monooxygenase activation protein, gamma polypeptide	2963	2367.4	2938.9	2859.8	2488.5	2224.5	1679	1971.2	2252.4	1786.1	0.755799	0.83428	0.0186395	-0.0516784	0.0442669	0.49637
1436909_at	Slc25a44	solute carrier family 25, member 44	1801	1554.7	3066.2	2932.6	2902	2274	2435.3	1596.5	3827.2	1722	0.00142745	0.487374	0.0298444	-0.822359	0.400563	0.497256
1419452_at	Uchl5	ubiquitin carboxyl-terminal esterase L5	1721.5	1101.6	1794.9	1719.8	1775.3	1027.9	1238.6	1476.2	1593.4	1046.6	0.227999	0.801302	0.0171854	-0.321025	0.081421	0.499188
1435702_s_at	Ywhae	tyrosine 3-monooxygenase/tryptophan 5-monooxygenase activation protein, epsilon polypeptide	1903.6	942.4	2336.1	2493.3	2114.8	1720.8	1584.6	1598.4	1910.5	1760.8	0.103579	0.0842244	0.00449716	-0.70191	0.167353	0.501908
1423743_at	Arcn1	archain 1	1621.6	1321.4	1525	1627.6	1436.8	1247.6	1099.8	891.9	1137.1	776.6	0.689921	0.562182	0.0183459	-0.0560555	-0.174355	0.502623
1448569_at	Cd8b1	CD8 antigen, beta chain 1	1422	1912.2	2296.3	2211.3	2328.9	1375.7	1714.5	1730.8	1787.1	2026.8	0.0474788	0.183376	0.00513928	-0.450955	0.246897	0.503925
1448736_a_at	Hprt1	hypoxanthine guanine phosphoribosyl transferase 1	8753.7	7663.8	7300	6599.8	6568.7	4357.2	4216.7	5852.2	5878.4	5553.2	0.0726677	0.278064	0.0248615	0.266792	0.249309	0.504724
1426945_at	Ranbp5	RAN binding protein 5	1813.8	1868.5	1229.9	1219.4	1567.6	986.5	863	980.8	802.5	1262.5	0.0434246	0.653199	0.0310055	0.459487	0.130149	0.505128
1418622_at	Rab2	RAB2, member RAS oncogene family	5710.1	4662.5	5543.1	5173.9	7039.8	4404.5	4072.2	4027	5507.1	4829.3	0.444157	0.0429879	0.0397565	-0.190632	0.310341	0.506017
1454084_a_at	Senp8	SUMO/sentrin specific peptidase 8	187.4	163.3	164.9	218.1	166.3	121.9	136	128.1	241.5	119.8	0.770856	0.337601	0.038839	-0.0623944	0.489559	0.508993
1429736_at	1110003F05Rik	RIKEN cDNA 1110003F05 gene	275.8	187.7	171.8	186.7	158.6	107.8	119.1	135.9	124	95.4	0.183357	0.508011	0.0110929	0.427089	-0.140648	0.511269
1440199_at	AU042651	expressed sequence AU042651	113	59.3	96.1	91.2	93.1	51.4	72.6	72.7	115.2	19.2	0.739958	0.9675	0.0181274	-0.117601	0.0354987	0.511489
1428842_a_at	Ngfrap1	nerve growth factor receptor (TNFRSF16) associated protein 1	297.5	347.8	410.3	363.5	367	265.9	275	258.9	275.8	197.5	0.122541	0.388851	0.00195749	-0.237041	-0.171922	0.512335
1448106_at	Necap1	NECAP endocytosis associated 1	1662.4	1473.2	1353.5	1360.3	1527	1221.4	988.8	760.5	1136.9	927	0.226612	0.839263	0.0429434	0.149368	0.0595327	0.513534
1452585_at	Mrps28	mitochondrial ribosomal protein S28	2963.4	3514	4677.2	4451.3	4390.8	3469.6	3044.4	2945.7	4827	1872.9	0.0123387	0.871798	0.00177772	-0.476571	0.0873076	0.515154
1428120_at	Fbxw9	F-box and WD-40 domain protein 9	1068.6	1188.2	1289.2	1038	1260.7	1012.5	776.4	720.3	1155.9	693	0.588219	0.700113	0.0397601	-0.0838986	0.144402	0.515912
1450048_a_at	Idh2	isocitrate dehydrogenase 2 (NADP+), mitochondrial	5043	5079.2	5751.7	5823.8	4260.2	3839.8	3268.6	3964.2	4393.3	3319.2	0.762774	0.756306	0.0453679	-0.0606953	0.063239	0.516187
1435719_at	AI448984	expressed sequence AI448984	141.7	140	141.7	154.2	170.1	96.9	92.3	136.5	71.4	190.7	0.266245	0.67148	0.0451811	-0.141208	0.271536	0.516786
1454688_x_at	Tmed10	transmembrane emp24-like trafficking protein 10 (yeast)	2286.6	1610.1	2797.1	2884.5	2418.4	2115.3	1737.3	1803.6	3610.4	1286.5	0.0954296	0.567395	0.0115545	-0.470707	0.376998	0.518089
1417877_at	2310005P05Rik	RIKEN cDNA 2310005P05 gene	882.1	737	1090.7	899.6	933.1	714.9	736.3	587.4	728.1	523.8	0.175369	0.618958	0.0170998	-0.267493	-0.118497	0.520069
1428192_at	Kbtbd7	kelch repeat and BTB (POZ) domain containing 7	259	129.1	172.8	243.2	221.4	160.1	131.7	152.6	103.3	134	0.761291	0.159815	0.0458218	-0.130808	-0.320184	0.52034
1416369_at	Hiatl1	hippocampus abundant transcript-like 1	1161.1	757.2	1237.1	1137.4	1079.5	990.1	798.5	617	851.1	630	0.320459	0.729697	0.0406038	-0.263477	-0.114765	0.521871
1424539_at	Ubl4	ubiquitin-like 4	1580.6	1971.1	1247.7	1328.3	1412.2	991.7	909.3	876.5	1263	1080.1	0.0663481	0.0565876	0.00232454	0.417734	0.339594	0.521951
1420958_at	2610042O14Rik	RIKEN cDNA 2610042O14 gene	115.3	95	81.7	94	66.7	61.5	52.4	54.7	104.7	65.6	0.150853	0.149024	0.0421772	0.380022	0.599436	0.523785
1452664_a_at	Tm7sf3	transmembrane 7 superfamily member 3	1895.9	1633.5	2429.8	2014.8	2455.9	1747.9	1532.8	1517.3	2889.8	1994.4	0.0828701	0.0935833	0.0121543	-0.382315	0.610652	0.524268
1449110_at	Rhob	ras homolog gene family, member B	3534.2	3518.6	2547.3	2635.6	2505.4	2005.7	1805.1	1534.4	1666.4	2412.5	0.000302913	0.49086	0.00530601	0.460494	0.194899	0.524421
1418455_at	Copz2	coatomer protein complex, subunit zeta 2	1016.8	1788.1	1345.9	1150.1	989.5	803.6	864.3	752.6	1574.6	1567.9	0.502697	0.000355603	0.0302911	0.271546	0.96157	0.526061
1424562_a_at	Slc25a4	solute carrier family 25 (mitochondrial carrier, adenine nucleotide translocator), member 4	354.5	306.3	546.9	493.3	483.1	342.3	348.9	366.2	394.4	226.9	0.0108154	0.554874	0.00179306	-0.619952	-0.182197	0.526679
1457248_x_at	Hsd17b7	hydroxysteroid (17-beta) dehydrogenase 7	807.5	917.8	1530.6	1280.4	1347.8	1048.9	796.7	1036.1	1529.7	1747.1	0.0154574	0.0147037	0.0185175	-0.684358	0.77033	0.529247
1459301_at	Mrg1	myeloid ecotropic viral integration site-related gene 1	73.1	55	137	106.4	112.8	81.1	85.4	80.2	174.7	42	0.0286622	0.634288	0.0181441	-0.890455	0.397904	0.52993
1438740_at	Nmt2	N-myristoyltransferase 2	137.3	106.6	206.1	182.8	210	159.5	140	115	138.9	153.3	0.0162444	0.680606	0.0163389	-0.711063	0.0805466	0.530943
1426928_at	Ccdc93	coiled-coil domain containing 93	70.6	17.5	84.8	79.5	93.9	50.3	63.6	64.7	51.4	48.9	0.133074	0.218491	0.0132261	-0.966313	-0.247448	0.531757
1426918_at	Itgb1	integrin beta 1 (fibronectin receptor beta)	929.5	780.3	1066.5	1057.4	984	777.7	548.6	821	1098.7	623.6	0.0687329	0.534849	0.0223595	-0.27715	0.266775	0.533416
1451969_s_at	Parp3	poly (ADP-ribose) polymerase family, member 3	1300.2	1877.6	1388.6	1657.4	1666.2	1097.2	1125.4	1029.5	1107.5	929.4	0.945609	0.4509	0.00698558	0.0165901	-0.090034	0.535029
1422719_s_at	Nup50	nucleoporin 50	340.1	255.2	257.1	348.6	323.2	205.5	192.7	242.8	233.2	182	0.816502	0.837898	0.0368587	-0.0569439	-0.0415554	0.535199
1416320_at	Sec22a	SEC22 vesicle trafficking protein-like A (S. cerevisiae)	679.7	716.4	723.1	663.5	765.2	589	493.1	401	707.9	432.8	0.667324	0.583869	0.0225916	-0.0391792	0.206266	0.536928
1415860_at	Kpna2	karyopherin (importin) alpha 2	4800.7	4944.1	4003.9	5005.7	5094.3	3478.1	3725.5	2493.8	2732	4442.4	0.731642	0.687977	0.0459272	0.0515728	0.150223	0.540424
1417692_at	Drg2	developmentally regulated GTP binding protein 2	790.1	1197.9	930.2	897	849.1	696.6	695.5	444.5	689.3	906.8	0.557817	0.263027	0.0324701	0.15604	0.382476	0.543202
1454124_at	1700067K01Rik	RIKEN cDNA 1700067K01 gene	272	340.6	331.8	357.5	318.8	251	277.9	162.7	572.8	157.5	0.387468	0.464846	0.0449174	-0.133659	0.663514	0.543629
1460706_s_at	Rer1	RER1 retention in endoplasmic reticulum 1 homolog (S. cerevisiae)	2839.6	2528.9	3200.8	3622.4	2698.1	2076.3	1980.1	2475.3	3475.7	1930.1	0.271131	0.4511	0.03155	-0.241677	0.312012	0.5437
1437500_at			138.3	84.8	141.2	119	147.6	102.8	85.3	91.5	66.8	125.8	0.364402	0.901152	0.0132111	-0.285209	0.0472058	0.544497
1426343_at	Stt3b	STT3, subunit of the oligosaccharyltransferase complex, homolog B (S. cerevisiae)	1670.6	1385.8	1907.8	1861.2	1624.7	1129.7	1024.8	1543.3	1936.7	979	0.180508	0.622015	0.0353681	-0.234479	0.242138	0.544608
1455680_at	9630025H16Rik	RIKEN cDNA 9630025H16 gene	607.8	532.7	470.3	570	575.4	403.3	403.1	301.1	239.2	460.8	0.587015	0.850771	0.024614	0.0824696	-0.0769174	0.544853
1454831_at	Foxn2	forkhead box N2	443.6	374.5	404	543	559.1	359.9	368.5	303.8	371	451	0.268198	0.190247	0.0412909	-0.295506	0.25645	0.545095
1439120_at	BC010304	cDNA sequence BC010304	117.6	89.6	147	135.3	161.7	120.5	84.2	99.4	108.5	92.5	0.0536003	0.957097	0.0230424	-0.514573	-0.0123878	0.546014
1451185_at	Sf3b5	splicing factor 3b, subunit 5	1759.6	1979.3	1939.1	1756.9	2128.7	1562.4	1085	1339.7	2367.5	1622.1	0.68449	0.136955	0.0247852	-0.0546074	0.585867	0.546844
1416390_at	Rcbtb2	regulator of chromosome condensation (RCC1) and BTB (POZ) domain containing protein 2	262.2	168.8	398.1	377.8	371.5	277.6	321.8	185	393	399.1	0.0193416	0.0815015	0.0422113	-0.827646	0.599056	0.548707
1421410_a_at	Pstpip2	proline-serine-threonine phosphatase-interacting protein 2	261.1	219.9	380.7	379	456	301.7	268.1	260.7	451.8	173.4	0.0198738	0.75589	0.0105842	-0.752716	0.1753	0.549735
1426781_at	Tyw1	tRNA-yW synthesizing protein 1 homolog (S. cerevisiae)	321.8	445.3	417.8	355.7	366.4	301.9	220.8	255.8	463.3	337.3	0.949644	0.0862504	0.016483	0.0135418	0.625347	0.550138
1434330_at	Tbcel	tubulin folding cofactor E-like	2213.6	1576.8	3165.6	3321.8	2517.4	2488	1916.2	1745.2	2155.9	1295.3	0.0684886	0.507799	0.046129	-0.663382	-0.248385	0.550249
1454891_at	Cds2	CDP-diacylglycerol synthase (phosphatidate cytidylyltransferase) 2	603.4	814.7	901.6	950	719	574	474.1	705.1	935.9	685.8	0.306408	0.172727	0.0484561	-0.273183	0.472479	0.552115
1418040_at	Tmem186	transmembrane protein 186	278.4	282	287.6	281.3	234.1	171.3	164.1	211.7	275.3	184.9	0.606182	0.305653	0.0191368	0.0660195	0.335419	0.553595
1460639_a_at	Atox1	ATX1 (antioxidant protein 1) homolog 1 (yeast)	4687.6	4861.9	3358.9	3452.1	3902.7	2395.5	1897.3	2996.6	4026.4	3571.8	0.0129838	0.0539327	0.0336745	0.419003	0.64482	0.555585
1427166_a_at	Spg7	spastic paraplegia 7 homolog (human)	1312.7	1251.8	1514.6	1265.1	1150.7	999.2	901.9	772.8	1252.1	581.8	0.855418	0.928662	0.0291692	-0.0310361	0.040932	0.555731
1422917_at	Epha1	Eph receptor A1	473	670.9	738.9	656	922.5	568.7	507.4	498.4	810	420.8	0.208638	0.583409	0.0388556	-0.433584	0.229665	0.557613
1455405_at	Pstpip2	proline-serine-threonine phosphatase-interacting protein 2	245	218.1	448	435.2	570.5	277.8	339.7	368.4	474.2	289.1	0.0208288	0.541244	0.0371751	-1.06537	0.215771	0.560216
1439444_x_at	Tmed10	transmembrane emp24-like trafficking protein 10 (yeast)	2573.6	1704.9	2994.9	2837.1	2728.8	2274	1864.1	1665.6	3940.8	1212.9	0.125521	0.581455	0.0092324	-0.415678	0.413598	0.560773
1456643_at	9230114K14Rik	RIKEN cDNA 9230114K14 gene	209.4	140.2	196.1	195.3	237	137.8	161.3	126.5	139.1	181.8	0.349156	0.435401	0.016984	-0.261015	0.177588	0.562185
1455787_x_at	Minpp1	multiple inositol polyphosphate histidine phosphatase 1	1213.1	510.5	1070.1	968.9	1199.7	570.2	720.7	902.3	1239	879	0.487247	0.170469	0.040751	-0.325027	0.534628	0.562377
1428678_s_at	Wdr73	WD repeat domain 73	809.7	788.8	516.9	665.1	542.2	405.4	321.8	440.4	625	784.7	0.0327311	0.0243837	0.0324694	0.475754	0.856805	0.562381
1430614_at	4632415K11Rik	RIKEN cDNA 4632415K11 gene	419.6	564.6	474.4	388.6	502.9	324	283.6	315.8	447.9	506.2	0.635028	0.00813825	0.0155835	0.112134	0.632147	0.564824
1417478_a_at	Ppp2r3c	protein phosphatase 2, regulatory subunit B'', gamma	698.8	661.2	716.8	719.3	820.4	504	598.7	421.2	729.5	645.6	0.216427	0.0914431	0.0166133	-0.145518	0.436731	0.566319
1417591_at	Ptges2	prostaglandin E synthase 2	611.6	939.5	652.3	639	813	515.2	426.9	477.8	721.2	747.2	0.637634	0.00476625	0.0206551	0.144914	0.633418	0.567551
1448982_at	Klk6	kallikrein related-peptidase 6	168.4	148.5	201.3	168.8	151.6	111.3	122.7	117.5	166.2	162.5	0.500439	0.00181847	0.0191459	-0.13423	0.488209	0.569696
1417646_a_at	Snx5	sorting nexin 5	1750.3	1574.7	1478	1826.7	1553.5	908.1	1257.6	1106.5	1345.6	1566.8	0.794663	0.0988829	0.0225794	0.037895	0.41691	0.570161
1424015_at	Rab6ip1	Rab6 interacting protein 1	1668.5	1851.4	1563.9	1889	1902.9	1231.7	1330.9	1038	1331.8	1291.3	0.883173	0.393616	0.014006	-0.0206051	0.127998	0.572865
1429271_at	9130011E15Rik	RIKEN cDNA 9130011E15 gene	214.2	249.1	231.9	209.7	213.5	179.8	161.8	98.7	224	162.1	0.460477	0.323229	0.048566	0.085194	0.39545	0.573228
1415783_at	Vps35	vacuolar protein sorting 35	5233.8	4029.8	4715.5	4844	4455.8	3542.2	3632.5	2241.6	3274.8	3153.1	0.937893	0.905367	0.0297492	-0.0123953	0.0341497	0.57377
1451555_at	Nln	neurolysin (metallopeptidase M3 family)	1770.1	1432.2	1110.1	1131.5	1218.7	746.9	619.9	951.4	687.9	980.3	0.0435526	0.73554	0.0203301	0.473174	0.11025	0.577892
1454045_a_at	Pgs1	phosphatidylglycerophosphate synthase 1	276.9	328.5	304.6	364.6	440	224	243.3	275.2	376	347.9	0.303443	0.0136882	0.0434197	-0.288596	0.548362	0.579057
1453149_at	Slc25a32	solute carrier family 25, member 32	533.3	456.8	384.9	358.8	401.4	280	237.4	248.9	382.7	325.4	0.0404453	0.0352355	0.00207139	0.375135	0.471006	0.579492
1456646_at	Pex10	peroxisome biogenesis factor 10	227.4	271.1	285.9	268.1	213.4	159.1	154.2	200.2	310	314.2	0.853309	0.00498923	0.0321196	-0.0374228	0.866607	0.579614
1433880_at	Dnajc11	DnaJ (Hsp40) homolog, subfamily C, member 11	1243.1	1371.6	1214.6	1446.3	1152.9	1007.3	761.6	780.6	1152.4	1218	0.791391	0.0493094	0.0241019	0.0403787	0.479879	0.581015
1424138_at	Rhbdf1	rhomboid family 1 (Drosophila)	585.1	667.9	427.6	440.8	592.4	337.2	293.8	344.6	393.7	524	0.159324	0.0849453	0.0428023	0.36359	0.496695	0.582397
1454934_at	Ppm1f	protein phosphatase 1F (PP2C domain containing)	1135.9	1331.7	966.3	1140.7	1101.3	882.5	678.5	580.1	886	700.1	0.198324	0.595996	0.0263902	0.206262	0.152094	0.583457
1424337_at	Snx15	sorting nexin 15	602.6	510.8	793.8	841	676.6	608.7	494.1	436.3	732.5	314.2	0.0586699	0.955177	0.0216333	-0.468832	0.0287235	0.58668
1427558_s_at	Alg12	asparagine-linked glycosylation 12 homolog (yeast, alpha-1,6-mannosyltransferase)	120.9	100.6	208.1	183.3	196	122.6	155.1	113.1	234.8	18.7	0.00570104	0.968561	0.0108998	-0.822074	-0.0394822	0.587913
1427207_s_at	Afg3l2	AFG3(ATPase family gene 3)-like 2 (yeast)	2428.5	1852.1	2521.9	2561.1	2824.6	1808.4	1686.6	1763.2	2250.4	2039.9	0.138892	0.0228889	0.000959753	-0.300464	0.291472	0.588671
1452005_at	Dlat	dihydrolipoamide S-acetyltransferase (E2 component of pyruvate dehydrogenase complex)	656.2	632.1	729.1	555	616.7	458	439.9	364	435.5	537.5	0.88386	0.303502	0.0219991	0.0238243	0.209877	0.591009
1454044_a_at	Pex3	peroxisomal biogenesis factor 3	1690	1500.9	1424.8	1343.3	1105.6	1022.3	794.4	752.2	1212.4	903.9	0.122088	0.291179	0.0268654	0.305214	0.305356	0.592561
1436476_at	Dand5	DAN domain family, member 5	79.5	140	111.3	102.8	131.1	69.6	69.2	90.1	130.7	30.5	0.84528	0.917892	0.0233735	-0.068249	0.0790968	0.592715
1450908_at	Eif4e	eukaryotic translation initiation factor 4E	2967.8	2620.3	2795.9	2346.4	2546.6	1781.4	1380.1	1934.1	2216.5	1778.2	0.355438	0.347117	0.0147105	0.124543	0.233798	0.593525
1436203_a_at	1110059G02Rik	RIKEN cDNA 1110059G02 gene	1778.6	996.4	1934.4	2331.2	2226.9	1186.5	1544.8	1561.3	1446	1637.5	0.0995776	0.567668	0.0126264	-0.641324	0.10768	0.596922
1427923_at	Zmpste24	zinc metallopeptidase, STE24 homolog (S. cerevisiae)	1780	2566.9	1544.1	1763.7	2146.2	1305.3	1191.5	1103.6	1941.7	1761	0.408609	0.00758246	0.0290128	0.257635	0.625383	0.599158
1430538_at	2210013O21Rik	RIKEN cDNA 2210013O21 gene	208.7	316.9	284.1	322.9	221.7	196.1	172.3	178.4	275	215.2	0.824182	0.0799964	0.0362838	-0.0719221	0.42732	0.599837
1443165_at	Mrps31	mitochondrial ribosomal protein S31	128.8	93	96	101.8	104.2	88.8	49.7	60.7	50.2	47	0.509499	0.32282	0.0449587	0.139673	-0.450227	0.600331
1416389_a_at	Rcbtb2	regulator of chromosome condensation (RCC1) and BTB (POZ) domain containing protein 2	2802.9	2139.9	2715.7	2871.8	2897.2	2220.5	1999.5	1363.4	2142.2	1912.7	0.260185	0.660532	0.0212839	-0.194573	0.123485	0.60372
1416004_at	Ywhah	tyrosine 3-monooxygenase/tryptophan 5-monooxygenase activation protein, eta polypeptide	2860	3365.6	3189.5	3143.1	3502.9	2218	2013.9	2232.2	2645.2	2467	0.536855	0.0377656	0.0010808	-0.074823	0.246457	0.605549
1418560_at	Pdha1	pyruvate dehydrogenase E1 alpha 1	8449.2	6213.3	6989.7	6379.9	8724.4	4715.7	4501.1	5299.2	5618.3	4531.5	0.980055	0.674018	0.0271308	-0.00656103	0.0687698	0.606011
1426804_at	Smarca4	SWI/SNF related, matrix associated, actin dependent regulator of chromatin, subfamily a, member 4	5540.7	5764.2	4007.5	3895.8	5020	2396.4	2474.2	3615.6	2911.7	3648.8	0.0642266	0.491798	0.0498438	0.391936	0.21365	0.606784
1423646_at	Zdhhc3	zinc finger, DHHC domain containing 3	385.3	497.9	413.4	455.2	438	303.7	328.7	225.4	654.7	488	0.900836	0.0307746	0.0109932	0.019957	0.998696	0.607104
1453048_at	Nhlrc2	NHL repeat containing 2	1015.9	932.6	944.3	966	860.3	572	782.2	464.6	616.7	481.7	0.400657	0.691465	0.0324334	0.077128	-0.142621	0.607212
1450016_at	Ccng1	cyclin G1	704.9	774.2	773.8	693.1	559.9	521.3	403.4	404.9	692.6	669.8	0.504424	0.0187015	0.0342383	0.130478	0.620121	0.608211
1452059_at	Slc35f5	solute carrier family 35, member F5	2698	2630.7	2487.7	2258.7	2336.1	1898.7	1516.1	1225.4	2275.9	1377.3	0.0437833	0.551905	0.0168558	0.174487	0.239936	0.610072
1437035_x_at	Rnf14	ring finger protein 14	960.7	849.4	1035.9	1023	1239.2	869.9	672.4	617.1	1061.5	766.9	0.145723	0.280098	0.0216919	-0.280603	0.344914	0.611005
1426253_at	4933428G09Rik	RIKEN cDNA 4933428G09 gene	287.7	201.1	305.8	316.3	277.6	203.3	215.3	170.3	272.2	242.6	0.216445	0.0590901	0.00428123	-0.295237	0.390952	0.611421
1429451_at	2610301B20Rik	RIKEN cDNA 2610301B20 gene	406.6	228.1	268	321.4	353.1	229.6	239.2	147.9	318.9	177.3	0.968324	0.557737	0.0465621	0.0145447	0.271315	0.611924
1422824_s_at	Eps8	epidermal growth factor receptor pathway substrate 8	121.5	94.5	106.2	114	126.8	50.8	86.8	89.3	80.6	94.2	0.588712	0.534967	0.0441803	-0.0989418	0.208611	0.612879
1415863_at	Eif4g2	eukaryotic translation initiation factor 4, gamma 2	6960.2	4406.1	5598	6449	7488.3	3948.3	4796.7	4000.4	5509	5143.1	0.534696	0.0657731	0.0208301	-0.196358	0.326124	0.616107
1421895_at	Eif2s3x	eukaryotic translation initiation factor 2, subunit 3, structural gene X-linked	680.6	467.7	752.1	698.8	655.3	471.9	358.6	543.5	368.7	407.9	0.238609	0.398695	0.0158267	-0.29018	-0.238176	0.61626
1452328_s_at	Pja2	praja 2, RING-H2 motif containing	247.5	91.7	208.5	236.8	272.5	189.4	166.9	111.4	122.8	74.1	0.348157	0.199222	0.0483109	-0.496483	-0.663158	0.617998
1456395_at	Ppargc1a	peroxisome proliferative activated receptor, gamma, coactivator 1 alpha	127.6	60.8	95.5	81.4	95.5	54.4	72.6	50.4	81.9	102.2	0.902839	0.0660367	0.0187971	0.0530348	0.638446	0.618721
1456085_x_at	Cd151	CD151 antigen	2463.4	2845.2	3028.5	2974.4	3097.7	1906	1956.6	2062.6	3244.3	1983.2	0.0850012	0.270363	5.42253e-05	-0.192668	0.40422	0.619098
1424093_x_at	Cd151	CD151 antigen	1562.2	1648.7	1634.2	1468.6	1740.6	1087.3	1040.4	1024.6	1670.1	1080.3	0.938227	0.238641	0.00227663	-0.00807992	0.388199	0.619615
1415881_at	Ghitm	growth hormone inducible transmembrane protein	12463.3	11426.8	11299.8	11767.9	12544.6	7665.8	6802.9	8707.2	8013.4	8456.8	0.910384	0.535057	0.00327051	0.00899978	0.0921952	0.61975
1451566_at	Zfp810	zinc finger protein 810	139.4	138.3	173.4	171.5	224.8	108.6	107.7	154.2	214.4	250	0.108465	0.019801	0.0461109	-0.451713	0.910857	0.620729
1424254_at	Ifitm1	interferon induced transmembrane protein 1	431.6	608.1	704.4	707.6	745.8	589.9	361.8	449.7	699.6	445.3	0.0608332	0.470328	0.020437	-0.468431	0.293315	0.622692
1449713_at	Cbx7	chromobox homolog 7	66.2	77.5	70.6	96.1	77.3	62.3	49.7	46.4	70.3	60.6	0.441337	0.178222	0.0343061	-0.178859	0.309855	0.623309
1417850_at	Rb1	retinoblastoma 1	673.1	448.1	495.4	452.8	575	320.8	399.3	268.3	390.3	392	0.619338	0.298299	0.0270017	0.142901	0.247589	0.623938
1438435_at	Phca	phytoceramidase, alkaline	309.2	228.9	423.7	453	553.6	250.7	286.7	390.1	478.5	213.4	0.0388087	0.765303	0.0432145	-0.825409	0.162179	0.624899
1426884_at	Rmnd5a	required for meiotic nuclear division 5 homolog A (S. cerevisiae)	3206.5	2643.4	4222.2	4159.1	5417.7	3139.3	3026.5	2777.2	4173.2	4122.3	0.0602751	0.00357658	0.018696	-0.653117	0.476533	0.625733
1422619_at	Ppap2a	phosphatidic acid phosphatase 2a	386.5	549.9	781.4	758.7	857.2	577.9	499.9	473.8	1021.3	440	0.0193716	0.404186	0.0028441	-0.771251	0.498458	0.627654
1448111_at	Ctps2	cytidine 5'-triphosphate synthase 2	526.2	514.9	565.5	582.3	561	390.2	373.8	341.2	432.2	733.8	0.0135568	0.156128	0.000218648	-0.129912	0.662223	0.628676
1424031_at	Snx11	sorting nexin 11	177.4	220.7	196.8	221.8	248.6	164.5	150.4	116.6	243.5	164	0.421895	0.184046	0.0189723	-0.160026	0.502402	0.628759
1452201_at	2310047B19Rik	RIKEN cDNA 2310047B19 gene	218.9	317.6	232.8	272.2	231.2	175.2	185	115.6	187.9	83.7	0.613322	0.666421	0.0271644	0.128443	-0.223909	0.629742
1415715_at	Tmem129	transmembrane protein 129	671.6	628.3	874.5	881.6	646.8	608.1	525.9	417.9	1194.9	449.7	0.231195	0.365408	0.0401962	-0.301413	0.668664	0.630741
1451741_a_at	Cdk7	cyclin-dependent kinase 7 (homolog of Xenopus MO15 cdk-activating kinase)	1047.2	819.8	970	1051	957.4	669.8	798.8	454.6	849.6	543	0.568338	0.77019	0.0282276	-0.0888531	0.119235	0.631029
1427347_s_at	Tubb2a	tubulin, beta 2a	16924	18249.4	22294.7	23853.7	22940.1	12219.5	13038.9	19305.4	17904.8	14181.1	0.00570909	0.735448	0.0231575	-0.388998	0.11103	0.632573
1438174_x_at	Ppp2r1a	protein phosphatase 2 (formerly 2A), regulatory subunit A (PR 65), alpha isoform	2110.1	2002.5	2369.5	1843.3	2384.7	1540.1	1532.8	1179.7	1277.2	1655.8	0.583512	0.829463	0.0217459	-0.0969062	0.0489944	0.633574
1423049_a_at	Tpm1	tropomyosin 1, alpha	498.7	370.7	471.8	594	516.4	300.8	433.4	285.6	256	227.6	0.256678	0.20892	0.0335733	-0.278877	-0.491438	0.633646
1457335_at			19.7	34.1	35.4	38.4	46	25.3	21.6	30.3	76	57.1	0.14849	0.0133841	0.0245257	-0.569987	1.3708	0.633955
1440505_at	Plcxd1	phosphatidylinositol-specific phospholipase C, X domain containing 1	391.6	285	305.1	336.3	273	185.5	246.7	155.7	372.9	179.2	0.520861	0.390793	0.0283987	0.15044	0.494321	0.637255
1415684_at	Atg5	autophagy-related 5 (yeast)	1564.5	1216.6	1629.6	1621.1	1410.5	1246.1	880	862.6	1685.6	1239.5	0.38098	0.137665	0.0180165	-0.160083	0.55393	0.641183
1428124_at	Gtf2e1	general transcription factor II E, polypeptide 1 (alpha subunit)	1174.5	1071.5	962.9	1167.5	1227	747.9	872.1	531.9	727.3	1197.4	0.974205	0.341226	0.0345233	0.004976	0.423985	0.641733
1428527_at	Snx7	sorting nexin 7	1794.6	1486.4	1511.9	1676.4	2056.7	1181.9	1115.8	1063.6	1506.1	1136	0.681067	0.260034	0.0189847	-0.0918447	0.237628	0.641923
1418943_at	B230120H23Rik	RIKEN cDNA B230120H23 gene	414.3	292.8	442.8	385.4	400.1	287.9	311	187.4	307.5	141.8	0.348742	0.667141	0.0240938	-0.211714	-0.222438	0.643511
1424013_at	Etf1	eukaryotic translation termination factor 1	1973.6	1463.9	1981.3	1853.9	2539	1552.5	1293.8	1233.1	1357.7	1858.4	0.307999	0.351163	0.0300341	-0.305922	0.241918	0.643887
1433859_at	D030070L09Rik	RIKEN cDNA D030070L09 gene	395.5	237.1	431.4	418.8	429.7	307.7	228.1	282.5	326.1	195.9	0.159496	0.850232	0.00295659	-0.431703	-0.0636175	0.645329
1419012_at	Zfpm2	zinc finger protein, multitype 2	68.6	56.5	83.9	83.9	95.9	54.1	70.5	43.7	78.7	55.8	0.0343345	0.460338	0.0222109	-0.490853	0.261533	0.647862
1456349_x_at	Sumo1	SMT3 suppressor of mif two 3 homolog 1 (yeast)	1326	1364.1	2022.5	2524.6	2477.5	1717.6	1477.6	1287.3	1234.2	2497.8	0.0171109	0.509138	0.0139376	-0.799794	0.320608	0.648112
1422473_at	Pde4b	phosphodiesterase 4B, cAMP specific	539.5	649.6	764.8	859.2	603.1	472.4	529.3	418	952.5	513.4	0.253544	0.221558	0.0297428	-0.320334	0.631163	0.64958
1442135_at	Gm237	gene model 237, (NCBI)	411.9	555	332.4	453	524.7	262.6	278.5	291.8	322.9	387.4	0.63916	0.0606516	0.0486378	0.146724	0.355248	0.653462
1457999_at	2410005O16Rik	RIKEN cDNA 2410005O16 gene	97.9	121.9	184.4	169.5	156.2	115	123.1	85.8	106.4	216.2	0.0223554	0.307222	0.0112581	-0.629626	0.57916	0.655232
1451726_at	Mtmr6	myotubularin related protein 6	574.8	364.1	382.9	383.5	350.9	274.4	253.6	180.8	230.9	145.9	0.310742	0.395839	0.0109352	0.333989	-0.326617	0.656566
1420941_at	Rgs5	regulator of G-protein signaling 5	465.6	146.8	691.9	686.3	635.5	328.9	455.8	491.4	519.9	307.5	0.0569551	0.915821	0.00941144	-1.13234	-0.040122	0.658107
1416499_a_at	Dctn6	dynactin 6	3528.5	3159.3	3411.1	3573.9	4835.3	2690.6	2721.2	2071.5	3751.1	3133.4	0.391622	0.0768085	0.0438193	-0.236701	0.46464	0.65952
1430129_a_at	Commd8	COMM domain containing 8	917.9	641.2	899.8	919.1	1039.9	602.9	592	614.8	904.1	575.3	0.236925	0.347596	0.00139645	-0.289734	0.294224	0.659659
1416137_at	Anxa7	annexin A7	2213.6	2131.6	2187.4	1955.1	1878.3	1596.4	951.2	1259.6	1448.9	1425.3	0.273183	0.535343	0.0239257	0.11443	0.179393	0.661225
1419030_at	Ero1l	ERO1-like (S. cerevisiae)	488.2	318.7	457.4	484.9	372.3	328.6	315.5	185.8	352.8	226.9	0.681807	0.871772	0.0466441	-0.1192	0.0673315	0.663614
1453069_at	Pik3cb	phosphatidylinositol 3-kinase, catalytic, beta polypeptide	286.3	192.8	260.1	303.8	269.4	150	152.4	223.2	307.5	261	0.3977	0.0545289	0.020166	-0.213547	0.698158	0.664871
1416382_at	Ctsc	cathepsin C	2082.2	1792	5170.5	5694.2	5491.5	4398.4	2600.7	3314.2	8097.8	2048.8	0.000566863	0.537023	0.0208348	-1.4929	0.561453	0.665332
1425026_at	Sft2d2	SFT2 domain containing 2	331	434.9	460.3	424.4	409.3	252.7	225.6	337.5	487	363.1	0.345872	0.094732	0.0124979	-0.171647	0.64438	0.66555
1428437_at	Lsm14a	LSM14 homolog A (SCD6, S. cerevisiae)	531.1	298.9	490.5	511.1	579.8	395.9	362.9	237	417.7	429.6	0.315599	0.239465	0.0244177	-0.345057	0.351979	0.667274
1431345_a_at	Taf1b	TATA box binding protein (Tbp)-associated factor, RNA polymerase I, B	226.3	144.7	232	187.4	271.1	170.8	117.8	146.1	208.6	110.2	0.380819	0.750788	0.0407674	-0.31126	0.137594	0.667621
1416292_at	Prdx3	peroxiredoxin 3	12223.6	12345.6	14589.2	13156.9	11420.6	9526.4	8734.9	6365	13160.7	6022	0.561237	0.669156	0.0213354	-0.0878142	0.224568	0.669428
1435494_s_at	Dsp	desmoplakin	1535.3	1339.4	1245.6	1368.8	1428.3	995.9	848.2	696.8	433.3	1148.2	0.438571	0.858102	0.00792551	0.0930548	-0.0990835	0.66998
1426450_at	Plcl2	phospholipase C-like 2	1010.1	818.5	873.7	1149.3	1242.6	619.2	759.7	672.6	719.2	778.8	0.355332	0.338303	0.0265928	-0.251646	0.131321	0.670669
1427000_at	Hnf4a	hepatic nuclear factor 4, alpha	10364.6	7864	8242	10148.8	9611.4	6225.6	5333.9	5989.9	7722	6990.2	0.864762	0.0415746	0.00513928	-0.0343739	0.330554	0.674118
1425129_a_at	Taldo1	transaldolase 1	15498.6	17661.1	15644.9	14423.4	13272	10317.7	8898.1	7942.3	14228.4	7304.8	0.172653	0.574636	0.00516613	0.198684	0.250143	0.674327
1421529_a_at	Txnrd1	thioredoxin reductase 1	4385.1	3568.2	4901.8	5173.5	6926.7	4177.1	2800.8	3672.8	3345.9	3777.9	0.148502	0.984219	0.0479061	-0.511116	0.00473317	0.674756
1436293_x_at	D1Ertd471e	DNA segment, Chr 1, ERATO Doi 471, expressed	1283.4	1003.5	2016.6	1979.4	2032.3	1141.4	1371.8	1262.9	2304.4	804.5	0.00386365	0.637176	0.000390816	-0.813395	0.30447	0.674854
1425187_at	Sel1l	sel-1 suppressor of lin-12-like (C. elegans)	2458.3	2077.5	2585.2	2354.1	1894.8	1786.8	1418.3	1067.2	3306.3	796.7	0.975002	0.564954	0.0423632	-0.00643183	0.526629	0.677738
1429529_at	Tsen54	tRNA splicing endonuclease 54 homolog (SEN54, S. cerevisiae)	167.1	215.8	242.7	254.8	279.7	165.9	175.6	144.3	267.4	107.6	0.060263	0.702147	0.00244694	-0.436356	0.211491	0.677923
1418341_at	Rab4a	RAB4A, member RAS oncogene family	1199.7	1437.7	901.6	906.3	1126	710.6	718.8	403.1	1111	772.2	0.0794639	0.170425	0.0451088	0.431259	0.624336	0.679007
1451140_s_at	Prkag2	protein kinase, AMP-activated, gamma 2 non-catalytic subunit	553.6	618.9	639.4	634.2	479.5	386.1	303.8	404	478	488	0.980763	0.0595992	0.0225417	0.00464213	0.405577	0.680427
1419097_a_at	Stom	stomatin	2272.9	2283.7	2748.4	2374.9	2143.8	1942.2	1362.4	1226.6	2532.6	850.3	0.571432	0.809466	0.0316425	-0.0884595	0.16333	0.681487
1421059_a_at	Alg2	asparagine-linked glycosylation 2 homolog (yeast, alpha-1,3-mannosyltransferase)	1115	1122.5	1288.2	1032.1	1637.9	852.8	844.4	770.2	1283.6	606.3	0.441262	0.663461	0.0488496	-0.237994	0.200281	0.681853
1448232_x_at	Tuba1c	tubulin, alpha 1C	2341.8	2813.9	3236.4	3787	3732.1	2170.4	2187.1	2338.7	3333.7	2187.6	0.0390154	0.309082	0.00178801	-0.475872	0.306628	0.68366
1424441_at	Slc27a4	solute carrier family 27 (fatty acid transporter), member 4	1623.2	2481.5	1718.5	1511.2	1513	935.6	793.2	1221.6	1603	1591.9	0.250651	0.0325676	0.0141169	0.376531	0.699823	0.684798
1433443_a_at	Hmgcs1	3-hydroxy-3-methylglutaryl-Coenzyme A synthase 1	8913.7	7994.3	17217.5	14410.5	14296.6	11824	10793.1	5900.3	14186	6403.6	0.0127388	0.846372	0.0481072	-0.856599	0.115036	0.687425
1416195_at	RP23-136K12.4	putative phosphatase	556.5	778.8	406.4	426.2	557.9	270.4	271.6	320.8	368.4	434.7	0.14206	0.0399515	0.0250589	0.526523	0.481516	0.688506
1436885_a_at	Cherp	calcium homeostasis endoplasmic reticulum protein	840.5	703.4	711.1	797.5	807.7	487.3	568.4	381.4	568.1	754.2	0.998294	0.161497	0.00923337	-0.000280307	0.464852	0.688662
1443881_at	Pofut1	protein O-fucosyltransferase 1	406.1	416.9	312.4	415	457.7	263.6	219	250.8	349.5	226.1	0.78719	0.442224	0.0288933	0.058918	0.235429	0.692337
1418925_at	Celsr1	cadherin EGF LAG seven-pass G-type receptor 1	790.6	560.2	779.9	1001.5	799	525.6	690.4	377.1	653.6	278.7	0.23742	0.745217	0.0457922	-0.348818	-0.188008	0.695758
1421321_a_at	Net1	neuroepithelial cell transforming gene 1	664.1	367.8	612.3	643.7	580.4	409.3	313.9	410.2	336.5	239.7	0.456916	0.200172	0.00312103	-0.246615	-0.391053	0.696223
1431930_x_at	Crls1	cardiolipin synthase 1	1914.7	1413	1860.5	2325.9	1626.6	1144.5	1110	1330.2	1808	1592.2	0.460857	0.0241644	0.0265554	-0.219795	0.50873	0.697431
1427943_at	Acyp2	acylphosphatase 2, muscle type	815.5	780	917.7	850.3	836.1	434.4	423.3	746.4	771.3	492	0.13888	0.612033	0.0375718	-0.121814	0.240396	0.699021
1435493_at	Dsp	desmoplakin	1586.5	1537.7	1427.1	1783.1	2159.1	1069	1081.2	1155.9	550.4	2045.7	0.466152	0.748755	0.0320466	-0.196285	0.236178	0.699604
1451660_a_at	Hoxb6	homeo box B6	64.1	62.4	51.4	45.1	54.7	23.5	32.3	37.3	12.3	29.4	0.0399935	0.303975	0.0170063	0.327642	-0.573771	0.699605
1419583_at	Cbx4	chromobox homolog 4 (Drosophila Pc class)	4610.2	4210	3723.7	2925.1	3406.5	1994.4	2488.3	1701.5	4808.2	2661.6	0.0508171	0.144627	0.0167891	0.39589	0.857445	0.701297
1419820_at	Pkhd1	polycystic kidney and hepatic disease 1	230.4	185.6	344	404.5	402.3	270.8	272	163.9	270.1	117.7	0.0104523	0.609286	0.0224504	-0.883019	-0.280823	0.703467
1431337_a_at	1810055E12Rik	RIKEN cDNA 1810055E12 gene	801.7	608.6	1139.3	1097.7	1306.8	639.4	925.4	607.5	934.9	592.7	0.0224519	0.841708	0.0187278	-0.744333	0.077006	0.706074
1434700_at	6030408C04Rik	RIKEN cDNA 6030408C04 gene	77.5	42.9	90.8	94.4	121.5	42.9	68.2	76.8	45.2	113.6	0.101246	0.599822	0.0478984	-0.76403	0.342208	0.706863
1435695_a_at	A030007L17Rik	RIKEN cDNA A030007L17 gene	522.2	379.6	971	859.4	880.4	510.7	540.2	607.2	889.4	537.1	0.00723854	0.32397	0.0014083	-1.00288	0.367911	0.709188
1448392_at	Sparc	secreted acidic cysteine rich glycoprotein	460.7	522.5	1088.3	961.4	789.1	517.7	446.9	771	1236.8	540.9	0.0284037	0.361294	0.0485993	-0.944762	0.61954	0.709847
1417904_at	Dclre1a	DNA cross-link repair 1A, PSO2 homolog (S. cerevisiae)	722	482.8	700.2	576.3	486.4	362.6	361.3	352.8	875.1	436.4	0.909685	0.167131	0.0210924	0.0358055	0.869564	0.711334
1428265_at	Ppp2r1b	protein phosphatase 2 (formerly 2A), regulatory subunit A (PR 65), beta isoform	2403.6	2234.3	1900	1734.8	2527.4	1226.2	1142.7	1391.5	1807.5	1838.1	0.465974	0.00932108	0.0337333	0.174989	0.540233	0.712559
1450036_at	Sgk3	serum/glucocorticoid regulated kinase 3	296.3	237.1	283.1	314.9	413.6	197.2	166.5	252.5	322.2	335.9	0.29221	0.0328839	0.0475851	-0.338387	0.679871	0.715168
1423672_at	2510042P03Rik	RIKEN cDNA 2510042P03 gene	805.5	524.1	609.6	494.1	514.8	405.2	349.5	230.1	381.8	406.6	0.353727	0.399591	0.028078	0.301297	0.26406	0.716755
1438786_a_at	2610021A01Rik	RIKEN cDNA 2610021A01 gene	109.1	33.7	142.1	135.1	147.6	74.5	96.1	87.7	119.8	109.3	0.0905106	0.0509646	0.00156715	-0.987825	0.411892	0.717736
1454174_a_at	C330007P06Rik	RIKEN cDNA C330007P06 gene	510.1	226.3	382.6	360	258.1	242.9	183	182.3	216.2	142	0.786088	0.577176	0.0389443	0.142514	-0.178818	0.718392
1420911_a_at	Mfge8	milk fat globule-EGF factor 8 protein	380.2	519.5	505.3	631.1	456.5	278.5	354.1	334.6	605.2	320.5	0.409716	0.291747	0.0212731	-0.239177	0.521693	0.71977
1427097_at	Wwp1	WW domain containing E3 ubiquitin protein ligase 1	598.4	578.9	1178.8	1156.2	1171.1	399.2	867.3	862	822.5	566.4	1.59892e-05	0.95019	0.0416837	-0.989423	-0.0309319	0.72003
1415779_s_at	Actg1	actin, gamma, cytoplasmic 1	8726.2	11103.7	12622.6	12966.3	16690.7	8099.7	6617.8	10940	13283.6	11368.5	0.115361	0.125015	0.0381059	-0.507322	0.527292	0.720581
1426813_at	Ltv1	LTV1 homolog (S. cerevisiae)	1069.4	900	1354.1	1482	1926.1	832.1	909.5	1148.1	881.1	889.8	0.0809164	0.571486	0.0342787	-0.68891	-0.121474	0.720708
1418387_at	4930548G07Rik	RIKEN cDNA 4930548G07 gene	287.7	178.9	239.9	243.5	288	193	163.1	111.8	97.8	228	0.634488	0.911449	0.0233014	-0.14033	0.0627489	0.721279
1437151_at	Usp22	ubiquitin specific peptidase 22	2306.1	2514.6	2142.7	2161.9	1495	1459.4	1148.7	908.3	1498.4	1314.2	0.202392	0.359717	0.0484361	0.318252	0.262768	0.721854
1424057_at	Gdap2	ganglioside-induced differentiation-associated-protein 2	1204.6	1121.7	1286.5	1587.8	1174.5	981.9	843.8	626.5	740.5	945.8	0.333903	0.877769	0.0297933	-0.214495	0.0447471	0.723418
1425610_s_at	Galnt2	UDP-N-acetyl-alpha-D-galactosamine:polypeptide N-acetylgalactosaminyltransferase 2	1283.3	988	1459.4	1199.1	1183.2	851.3	619.8	855.6	1441.8	742.5	0.430818	0.339461	0.0131024	-0.173264	0.493848	0.72346
1416010_a_at	Ehd1	EH-domain containing 1	1768.2	1754	1746.6	2209.3	2109	1339.2	1203.8	1125.9	1882.2	1367.6	0.24667	0.14878	0.00653716	-0.199045	0.409966	0.725136
1443960_at			231.7	177.4	232.5	179.2	196.7	100.7	128.4	138.8	215.8	174.3	0.955102	0.0425808	0.0143999	0.0123959	0.669493	0.725706
1420831_at	Qscn6	quiescin Q6	4702.7	4352.3	4088.5	4336.9	6140.3	3138.4	3112.2	2550.9	5100.1	1762.9	0.723952	0.720939	0.0464245	-0.100826	0.226052	0.726754
1415982_at	Herpud2	HERPUD family member 2	836	578.6	964.7	967	770.6	689.4	541.7	401.2	691.3	430.7	0.226521	0.91447	0.0278802	-0.348831	0.0441289	0.727282
1426952_at	Arhgap18	Rho GTPase activating protein 18	257.2	144.9	316	355.9	414.4	192.8	218.5	242.7	198.8	192.5	0.0631785	0.318895	0.0107977	-0.848834	-0.156053	0.73206
1454865_at	Slc9a8	solute carrier family 9 (sodium/hydrogen exchanger), member 8	231.8	169.7	494.4	410.2	345.8	210.3	243.4	298.6	410.4	289	0.0370094	0.176271	0.029622	-1.05396	0.479772	0.73301
1417592_at	Frap1	FK506 binding protein 12-rapamycin associated protein 1	1736.3	1760.3	1348	1686.4	1751.9	929	1011	939.1	831.3	1440.9	0.414518	0.49828	0.00762485	0.132004	0.243434	0.733293
1417225_at	Arl6ip5	ADP-ribosylation factor-like 6 interacting protein 5	1381	1950.5	1351.6	1417.6	1328.4	780.3	723.3	960.8	1242	699.8	0.257452	0.549412	0.00205136	0.286355	0.241121	0.733543
1429220_at	Wdr85	WD40 repeat domain 85	206.1	198.3	167.5	135.1	197.7	92.5	126.3	81.5	114	183.4	0.228946	0.216881	0.0416901	0.277952	0.570963	0.736389
1431375_s_at	Parva	parvin, alpha	3210.9	2617.1	3009.4	3169.3	3874.5	1931.7	1879	2218	2632	1821.3	0.36285	0.559088	0.00935845	-0.20162	0.14799	0.737736
1423725_at	Pls3	plastin 3 (T-isoform)	6701.4	3313.4	6293.2	6451.1	6444.1	4574.1	4883.3	2042.2	3671.4	3025.8	0.3523	0.710355	0.0467137	-0.353138	-0.194991	0.738651
1460259_s_at	Clca2	chloride channel calcium activated 2	156.4	160.8	226.5	234.8	172.6	118.2	132.3	129.3	224.2	117.9	0.127874	0.347515	0.0132352	-0.4139	0.434141	0.739015
1452910_at	Bcor	Bcl6 interacting corepressor	131.9	95.8	112.5	111.8	113.5	58.4	66.4	77.5	24.2	46.5	0.931907	0.0611692	0.00124872	0.0159275	-0.931752	0.739673
1428949_at	Xpot	exportin, tRNA (nuclear export receptor for tRNAs)	5284.6	4274.7	5138.7	5092.9	3639.2	2908.5	2729.2	2665.6	3480.3	3369.1	0.846234	0.00772247	0.0203203	0.0478884	0.307255	0.740294
1456573_x_at	Nnt	nicotinamide nucleotide transhydrogenase	4359.6	3563.8	3792.3	3966.3	3889.4	2485.5	1988.4	2468.4	2172.2	3326.6	0.81147	0.430372	0.000775937	0.0290718	0.248666	0.746597
1417817_a_at	Wwtr1	WW domain containing transcription regulator 1	1245.8	916.1	1341.2	1087.7	1266.1	760	676.7	764.9	1015.3	650.5	0.406774	0.53273	0.00346549	-0.188312	0.182625	0.747022
1420411_a_at	Pi4k2b	phosphatidylinositol 4-kinase type 2 beta	288.4	199.7	299.9	284.1	296	172.4	158.9	193	182.3	184.2	0.238943	0.555417	0.000419306	-0.265364	0.0683832	0.747111
1448133_at	Nmd3	NMD3 homolog (S. cerevisiae)	1107	651.5	906.6	856.4	1007.5	529.9	675.6	444.8	736.4	620.1	0.820879	0.278968	0.00983596	-0.0708385	0.302123	0.747418
1437026_at	BC057893	cDNA sequence BC057893	1028	1066.5	984.8	1173.9	1358.1	672.5	723.5	694.5	718.9	904.9	0.437261	0.207789	0.0119598	-0.162695	0.220488	0.750415
1420940_x_at	Rgs5	regulator of G-protein signaling 5	343.8	212.4	287	318.3	301.7	195.1	192.1	150.6	350.5	105.6	0.663179	0.636647	0.00191888	-0.120536	0.347243	0.754033
1419194_s_at	Gmfg	glia maturation factor, gamma	528.9	712.1	832.3	793.9	908.6	501.5	476	521.4	1091.5	642.4	0.0694515	0.116969	0.000673021	-0.445406	0.795079	0.757968
1424981_at	Nln	neurolysin (metallopeptidase M3 family)	700.9	583.2	604.3	700.7	671.2	488.8	279	400.2	431.3	380.2	0.789784	0.851959	0.015981	-0.0370089	0.0595852	0.758689
1451355_at	Asah3l	N-acylsphingosine amidohydrolase 3-like	762.8	686.4	457.1	519.8	711.5	353	313.1	330.9	524.1	384.9	0.213603	0.10858	0.0408149	0.364562	0.451649	0.759991
1456642_x_at	S100a10	S100 calcium binding protein A10 (calpactin)	23910	31062.4	23886.8	23257.1	25282.2	9202.5	15902	17610.6	27588.8	25359.1	0.314585	0.0372115	0.0197916	0.18716	0.89479	0.761764
1428141_at	Gga2	golgi associated, gamma adaptin ear containing, ARF binding protein 2	1137.9	1320.5	945.3	1107.8	1275.4	811.1	635	516.6	743.8	773.8	0.457114	0.415736	0.0236941	0.14781	0.213914	0.762032
1436915_x_at	Laptm4b	lysosomal-associated protein transmembrane 4B	3753.6	3275.1	4100.8	4287.6	3611.8	2532.7	2321	2207.9	5010.3	2405.8	0.221167	0.260323	0.00179022	-0.186766	0.655628	0.764991
1436756_x_at	Hadh	hydroxyacyl-Coenzyme A dehydrogenase	2300.9	1515.5	2190.4	1888.4	1499	1329.1	947.3	1003	2404.1	624.5	0.908184	0.579954	0.0302153	0.0374787	0.470182	0.766264
1428196_a_at	1200015F23Rik	RIKEN cDNA 1200015F23 gene	3331.2	4213.5	5391.2	5207	3541.8	2699.8	2423.1	3173.8	5500.2	3246.4	0.33807	0.167332	0.0361133	-0.321284	0.661147	0.769173
1433968_a_at	Megf9	multiple EGF-like-domains 9	845.7	388.6	607.1	672.5	814.8	295	539.1	391.7	434.4	319.3	0.69548	0.7742	0.0366763	-0.177881	-0.116699	0.772813
1459107_at	Kcnh3	potassium voltage-gated channel, subfamily H (eag-related), member 3	712.4	573.3	535.7	760.7	603.6	429.5	411.9	269.7	528.9	182.7	0.930483	0.926118	0.0347381	0.0215171	-0.0578877	0.774011
1449377_at	Nicn1	nicolin 1	1192	1633.7	1322.9	1400.4	1323.7	939.6	705.7	719.2	1382.2	836.2	0.729095	0.250226	0.00218553	0.066718	0.492947	0.775318
1424541_at	Tmem70	transmembrane protein 70	2931.8	1995.2	2437.1	2548.6	1893.8	1591.8	1371.1	1051.4	2129.3	1443.5	0.722076	0.262891	0.0202748	0.103368	0.416869	0.777155
1428176_at	Edg5	endothelial differentiation, sphingolipid G-protein-coupled receptor, 5	251.2	318.5	278.9	299	412.5	188	199.8	189.5	186.1	171.8	0.500396	0.156378	0.0299952	-0.212846	-0.104802	0.77869
1449799_s_at	Pkp2	plakophilin 2	1829.5	1891.4	2115.7	2325.5	2241.2	1570.1	1062.5	1257.7	1569.1	2219.3	0.0207896	0.148158	0.00433852	-0.259752	0.54667	0.780485
1455320_at	AI480535	expressed sequence AI480535	1008.2	717.2	849.1	1073	989.4	506.1	496.8	691.5	794.2	651.6	0.489892	0.203685	0.0111901	-0.169869	0.356056	0.780988
1424686_at	2700008B19Rik	RIKEN cDNA 2700008B19 gene	395.9	312.7	432.6	499.3	499.5	297.3	267.6	267.6	302.3	331.4	0.0622439	0.100526	0.0012094	-0.429421	0.191312	0.781905
1451845_a_at	Ptrh2	peptidyl-tRNA hydrolase 2	1088.7	1231.4	1556.8	1405.7	1693.3	1071.9	1104.9	528.5	1785.8	819.5	0.0466325	0.423263	0.0335592	-0.41988	0.530623	0.78324
1417191_at	Dnajb9	DnaJ (Hsp40) homolog, subfamily B, member 9	3972.2	2434.2	5427.1	6205.4	7061.4	2844.1	4423.6	3592.1	5438	2198.8	0.0362513	0.891904	0.0164229	-0.960019	0.0770051	0.78357
1425460_at	Mtmr2	myotubularin related protein 2	288.4	183.7	361.3	411.6	571.9	218.9	297.2	264.9	361.6	305.4	0.101456	0.135323	0.0494815	-0.925265	0.357327	0.783997
1459438_at			25.2	40	31.3	28	36.9	18.7	11.5	25.6	36.7	61.6	0.939356	0.0643301	0.0493728	0.0237976	1.40189	0.785772
1459829_x_at	BC031781	cDNA sequence BC031781	124	83.3	125.1	138.2	102.5	94.7	70.9	46.5	101	154.1	0.433738	0.123348	0.0421137	-0.234372	0.851281	0.78631
1421797_a_at	Snx12	sorting nexin 12	335.9	182.9	349.8	256.7	264	222.9	156	125.8	283	144.1	0.685264	0.527865	0.042263	-0.161703	0.34411	0.786418
1452093_at	Tmem185b	transmembrane protein 185B	888.9	848	925.3	839.7	714.1	576.7	372.1	487.5	902.9	522.9	0.637815	0.241719	0.0151357	0.0716607	0.574377	0.787459
1416868_at	Cdkn2c	cyclin-dependent kinase inhibitor 2C (p18, inhibits CDK4)	958.5	837.8	673.9	757.4	648.6	541.7	357.4	304.9	741.9	487.8	0.0453064	0.205507	0.0208851	0.373477	0.615434	0.788679
1438385_s_at	Gpt2	glutamic pyruvate transaminase (alanine aminotransferase) 2	24158.3	24131.3	25150.6	20854.3	21352.4	11651.8	12955.6	14299.8	24865.8	25699.8	0.405212	0.00127581	0.00367663	0.104841	0.963082	0.791797
1450392_at	Abca1	ATP-binding cassette, sub-family A (ABC1), member 1	133.9	81.8	147.7	234.2	227.5	118.1	118.6	114.9	83.4	6.8	0.101581	0.0860116	0.0365668	-0.913401	-1.37777	0.793454
1435789_x_at			926.8	709.4	666.6	608.1	521.5	383.8	404	245.6	588.1	268.6	0.110173	0.579187	0.0175653	0.450364	0.314426	0.797549
1419548_at	Kpna1	karyopherin (importin) alpha 1	1375.3	929.5	1228.6	1311.6	1067.7	796.6	857.3	420	762	373.8	0.808722	0.626357	0.0295954	-0.0615553	-0.283675	0.798813
1415878_at	Rrm1	ribonucleotide reductase M1	235.9	276.4	314.2	416.6	326.4	276.9	175.6	155.2	309.8	239.1	0.118363	0.284262	0.0391004	-0.460225	0.438147	0.798817
1417222_a_at	Tmem123	transmembrane protein 123	747.6	254.2	778.4	651.3	693.8	430.1	495.2	295.3	1027.2	456.7	0.355979	0.234441	0.0124768	-0.498887	0.866766	0.798854
1415944_at	Sdc1	syndecan 1	1857.8	2138.3	4206.3	4587.1	3194.4	2205.2	1999.2	2684.7	5340.7	1963.5	0.0353636	0.369061	0.0213068	-0.99994	0.669373	0.799179
1427945_at	Dpyd	dihydropyrimidine dehydrogenase	7476.5	4097.2	6517.9	7479.8	6169.6	4348.5	4951.7	2287.2	3588.1	2872.3	0.54013	0.597774	0.0332421	-0.216205	-0.257899	0.799461
1448551_a_at	Trim2	tripartite motif protein 2	1275.2	862.5	881.3	979.4	690.6	476.5	582	403.6	437.4	550.1	0.331029	0.940653	0.0216866	0.329789	0.0187732	0.803191
1420873_at	Twf1	twinfilin, actin-binding protein, homolog 1 (Drosophila)	357.9	209.8	354.9	290.9	315	183	205.8	161.7	219.4	163.9	0.588052	0.7779	0.00375754	-0.174145	0.0626939	0.803494
1449415_at	Chd1l	chromodomain helicase DNA binding protein 1-like	978.6	1198.3	1243.7	1110.4	1137.5	693.1	682.2	624.3	992.4	796.5	0.49465	0.0614655	0.000413013	-0.0966507	0.424324	0.804177
1420997_a_at	Gpi1	glucose phosphate isomerase 1	7450.1	13190.4	8888.8	10856.4	9296.2	6543.7	6039.2	4009.6	7440.2	9143.7	0.796823	0.102019	0.0132977	0.0923294	0.584215	0.80758
1460591_at	Esr1	estrogen receptor 1 (alpha)	786.5	801.2	1429	1739.8	1804.6	1010.6	816.7	1009.8	1376.3	1041.1	0.0103522	0.178101	0.005815	-1.06233	0.354002	0.809815
1418719_at	2410004L22Rik	RIKEN cDNA 2410004L22 gene	316.3	486.8	272.6	399.3	348.8	133	199.4	249.5	207.9	258.5	0.496015	0.469086	0.0428752	0.239055	0.265759	0.810716
1457260_at	5730409E04Rik	RIKEN cDNA 5730409E04Rik gene	307.8	362.6	283.2	268.4	254	185.4	197.9	75.5	240.6	169.5	0.0634847	0.426257	0.0438788	0.319921	0.423073	0.812198
1447800_x_at	Tcn2	transcobalamin 2	6895.7	9613.2	8870.9	8671.1	5720	4262.5	3930.9	5042.7	12252.9	5535.6	0.782719	0.175722	0.0354737	0.0902314	1.01143	0.813497
1454694_a_at	Top2a	topoisomerase (DNA) II alpha	66.3	55.7	122.7	117.5	113.6	88.9	58	54.2	36.7	73.6	0.00164403	0.589941	0.0107858	-0.95109	-0.281518	0.815021
1416700_at	Rnd3	Rho family GTPase 3	355.7	182.3	591.6	584.8	807.4	326.9	285.9	513.5	245	273.9	0.0415435	0.292499	0.0476585	-1.29763	-0.5331	0.816675
1455798_at	Galk2	galactokinase 2	828.4	661	829.4	863.3	973.4	667.2	465	380.4	544.3	422.1	0.184644	0.871064	0.0158057	-0.255037	-0.0613757	0.8177
1448531_at	Lmnb2	lamin B2	174.6	161.3	152	193.7	183.8	126.1	97.3	76.5	143.9	27.6	0.649218	0.782715	0.0160522	-0.0716364	-0.22131	0.820149
1418181_at	pPtp4a3	protein tyrosine phosphatase 4a3	258.9	381.3	216.5	152.8	222.7	117.5	112.1	105.4	329	323.6	0.107446	2.69348e-05	0.0192901	0.697888	1.547	0.821436
1415921_a_at	Tnfrsf19	tumor necrosis factor receptor superfamily, member 19	35.6	121.6	141.1	130.4	108.8	64.5	54.2	96.5	144.9	29.5	0.255041	0.759053	0.0257278	-0.689574	0.281684	0.82146
1426663_s_at	Slc45a3	solute carrier family 45, member 3	1939	1970.6	1189.6	1375.6	1561.2	821.5	561.5	947.9	1021.4	909.5	0.0251315	0.304822	0.0186505	0.5071	0.313349	0.823997
1426575_at	Tmem23	transmembrane protein 23	328	92.5	298.2	309.9	424.6	252.1	146.2	184.6	187.2	85.9	0.280587	0.370639	0.0419939	-0.711281	-0.508857	0.825101
1423033_at	Stt3a	STT3, subunit of the oligosaccharyltransferase complex, homolog A (S. cerevisiae)	79.9	67.3	200.5	135.5	198.1	96.3	127.6	76.7	123.5	108.4	0.0331753	0.487398	0.0398841	-1.27437	0.21062	0.829265
1425212_a_at	Tnfrsf19	tumor necrosis factor receptor superfamily, member 19	111.3	95.4	224	180.1	142.3	70.1	112.6	123.9	173.2	143	0.0848599	0.1018	0.0497143	-0.817457	0.629442	0.8336
1429384_at	Csnk1g3	casein kinase 1, gamma 3	1212.3	963.1	1090.3	1244.2	1473.4	588.4	819.9	728.2	881.1	822.9	0.366373	0.216365	0.0128138	-0.222752	0.258639	0.833746
1454078_a_at	Gal3st1	galactose-3-O-sulfotransferase 1	300.9	302.1	183.2	220.8	176.5	103.9	116.8	104.8	196.2	162.8	0.00899074	0.013546	0.00412153	0.639824	0.726289	0.834639
1424836_a_at	Clasp2	CLIP associating protein 2	312.8	367.9	335.3	436.5	554.4	270.1	235.4	238.1	279.6	386.3	0.313924	0.137713	0.0391246	-0.377245	0.425741	0.8347
1429306_at	Lzic	leucine zipper and CTNNBIP1 domain containing	148.8	146.9	150.1	171.6	222.3	91	90.6	122.8	73.7	123.7	0.31246	0.912502	0.0288426	-0.29451	-0.0398839	0.837638
1419648_at	Myo1c	myosin IC	952.9	934.4	800.6	1001.7	845.4	531	513.2	436.7	412.3	559.6	0.495702	0.915183	0.00449392	0.0965466	-0.0226319	0.838265
1460732_a_at	Ppl	periplakin	247.1	240.6	268.9	268.5	286.5	160	163.5	136.6	221.1	214	0.031338	0.0105951	0.00030016	-0.171513	0.504362	0.840522
1428098_a_at	Tm7sf3	transmembrane 7 superfamily member 3	1083.1	538.7	1178.5	1275.1	827.8	733	573.1	524.7	1129.6	618.3	0.36898	0.292739	0.0320136	-0.431753	0.518111	0.841837
1439189_at	D630023B12Rik	RIKEN cDNA D630023B12 gene	717.5	535.5	1177.6	913.7	1485.3	759.4	671.5	563.2	1045	483.5	0.0855615	0.683876	0.0391456	-0.92824	0.201341	0.842851
1436204_at	1110059G02Rik	RIKEN cDNA 1110059G02 gene	1609.5	986.6	2302.5	2628.4	2754.4	1005.3	1242.8	2036.3	1403.9	1522.9	0.0223341	0.936074	0.0288728	-0.980793	0.0351935	0.843008
1452298_a_at	Myo5b	myosin Vb	969.9	836.5	843.4	819.9	890.3	430.2	444.4	544.2	641	666.7	0.424816	0.0314452	0.000796969	0.0855473	0.467323	0.847861
1436221_at	D1Ertd471e	DNA segment, Chr 1, ERATO Doi 471, expressed	807.7	297.2	1197.3	1152.2	1237.5	534.6	750.4	707.6	1312.8	219.1	0.0445667	0.822714	0.00165116	-1.1139	0.205632	0.848126
1428252_at	Chmp2b	chromatin modifying protein 2B	2012.5	1044	1831.9	1760.8	2301.4	933.2	1281.6	1049.1	1454	1183.2	0.377236	0.25969	0.0114662	-0.362428	0.277373	0.852675
1435213_at	Nhlrc1	NHL repeat containing 1	232.5	299.6	235.1	213.5	155.8	129	98.1	106.6	229.6	146.3	0.200432	0.104265	0.0237463	0.401156	0.75676	0.856952
1437716_x_at	Kif22	kinesin family member 22	618.7	707.6	651.1	835.5	699	506.6	371.9	326.9	554.4	439.4	0.466708	0.329166	0.0133695	-0.13566	0.306478	0.858517
1456084_x_at	Fmod	fibromodulin	46	49.4	76.9	80.1	67.9	54.2	23.2	46.6	115.2	34.4	0.0113349	0.37801	0.028374	-0.65226	0.855733	0.858944
1423770_at	Tmc6	transmembrane channel-like gene family 6	639.9	686.9	571	665.8	421.6	358	338.3	216.4	664.5	253.9	0.321712	0.412778	0.0412209	0.263121	0.593944	0.861579
1418990_at	Ms4a4d	membrane-spanning 4-domains, subfamily A, member 4D	196.5	196.9	356.5	325.1	397.9	215.3	213	165.5	311	266.4	0.00929929	0.0426569	0.00368674	-0.871332	0.544557	0.862314
1416187_s_at	Pnrc2	proline-rich nuclear receptor coactivator 2	2034.8	1329.2	1946.3	2080.7	2246.6	1166.8	1374.6	904.2	1973.4	1269.3	0.247702	0.231251	0.00428911	-0.314153	0.497403	0.864538
1431019_at	Lrrc28	leucine rich repeat containing 28	74.8	146	156.9	117.6	193.6	90.2	93.5	73.2	159.5	73.6	0.324541	0.418272	0.0367862	-0.499114	0.444705	0.86561
1426397_at	Tgfbr2	transforming growth factor, beta receptor II	1705.6	2001.9	1936.9	1662.7	2094.9	991.4	1308.2	818	1572.3	1023.9	0.836008	0.417207	0.0108746	-0.03416	0.320928	0.869133
1434062_at	Rabgap1l	RAB GTPase activating protein 1-like	519.7	317.2	466	578.7	783.4	299.3	382	318.4	327.3	414.4	0.270603	0.471421	0.0454559	-0.542255	0.154303	0.870778
1416762_at	S100a10	S100 calcium binding protein A10 (calpactin)	17006.2	21543.8	17440.4	15738.1	17024.7	8050.7	7819.6	11571.9	17660	15844.7	0.256241	0.0210538	0.00451426	0.203914	0.87293	0.871383
1449577_x_at	Tpm2	tropomyosin 2, beta	123.3	157.4	121.5	178	143.3	68.3	79.3	94.4	106.9	80.2	0.788671	0.423632	0.0209	-0.0726637	0.213765	0.871648
1419759_at	Abcb1a	ATP-binding cassette, sub-family B (MDR/TAP), member 1A	89.1	50.4	122.2	162.2	118.5	71.9	57.9	90.3	192.7	17.2	0.0682658	0.667343	0.0224118	-0.945194	0.516506	0.872263
1437670_x_at	Cd151	CD151 antigen	3132.2	4616.2	3657.7	3654.8	4610.9	2081.3	2193	2227.9	4617.1	2644.6	0.893515	0.141393	0.00491325	-0.0368628	0.744342	0.874796
1426916_at	Scrn3	secernin 3	1178.2	811.9	1371.5	1475.2	1836.5	786.9	735.7	1024	843.8	990.3	0.088609	0.628573	0.012894	-0.649691	0.111462	0.878922
1452252_at	Utp20	UTP20, small subunit (SSU) processome component, homolog (yeast)	614.4	678.7	642.5	850	971.1	419.5	437.5	480.9	659.9	744	0.260258	0.00729222	0.0184246	-0.344972	0.654432	0.880798
1426383_at	Cry2	cryptochrome 2 (photolyase-like)	882.9	978.3	794.1	598.6	684.2	493.3	348.1	286.2	465.1	481.4	0.0608371	0.30784	0.0192577	0.426764	0.332382	0.881176
1452290_at	Tmem106b	transmembrane protein 106B	1533.5	863.5	1036.1	1078.3	760.4	437.1	383.7	738	725.8	777.6	0.455297	0.204632	0.0419321	0.322731	0.532756	0.883026
1416701_at	Rnd3	Rho family GTPase 3	250.9	129.5	344.7	272.6	362.6	217.3	155.9	157.9	146.5	113.5	0.0983129	0.200538	0.0118002	-0.780155	-0.445509	0.883651
1416105_at	Nnt	nicotinamide nucleotide transhydrogenase	3056.8	2707.4	2787.9	3041.7	2635.1	1738.7	1359.8	1488.8	1503.3	1723.3	0.782929	0.645675	0.0013558	0.030624	0.077332	0.883814
1451371_at	Mrap	melanocortin 2 receptor accessory protein	3130	3811.8	3812.5	3515.5	4412.8	2133.1	1966.4	2254.5	4939	3363.7	0.374163	0.042258	0.00291202	-0.173187	0.970878	0.885794
1448902_at	Ttc23	tetratricopeptide repeat domain 23	1069.4	1325.6	1656.8	1602.6	1403.4	987.8	848.8	683.6	1717.5	1081.3	0.0812353	0.123266	0.00363314	-0.376208	0.736233	0.887658
1423821_at	Tmem168	transmembrane protein 168	314.2	173.8	389	388.2	260.1	242.6	191.1	125.2	407.1	156.9	0.273635	0.421539	0.0433834	-0.502918	0.598067	0.892171
1451245_at	Lrrc3b	leucine rich repeat containing 3B	149.8	99.4	124.5	141.5	135	75.1	95.1	45.6	102.2	85.2	0.678759	0.348019	0.0153512	-0.101336	0.381389	0.893907
1416854_at	Slc34a2	solute carrier family 34 (sodium phosphate), member 2	433	265.4	262.1	411.5	313.8	204	171.9	155.4	262.7	197.8	0.827099	0.178749	0.029931	0.0853814	0.378637	0.894108
1441931_x_at	BB125219	expressed sequence BB125219	1383.3	1707.2	1861.1	2744.5	2626.2	1099.1	1239.5	1541.6	1322.3	1667.7	0.105591	0.411933	0.0217756	-0.641552	0.208977	0.898224
1439511_at	Cdk7	cyclin-dependent kinase 7 (homolog of Xenopus MO15 cdk-activating kinase)	91.2	61.6	153.7	137.1	130.3	94.8	76.8	54.3	91.3	71	0.0205073	0.752236	0.00879658	-0.877556	0.107941	0.898479
1421854_at	Fgl2	fibrinogen-like protein 2	37.3	14.6	53.9	70.2	48.6	35.9	18.6	38.1	38.4	7.8	0.0767642	0.615507	0.040728	-1.1495	-0.418157	0.899184
1457277_at	BC038925	cDNA sequence BC038925	147.2	133.2	132	134	116.9	84.8	59.9	60.6	148.5	73.5	0.244569	0.24951	0.0037946	0.135481	0.697789	0.899234
1415800_at	Gja1	gap junction membrane channel protein alpha 1	197.8	117.5	236.9	230.8	199.7	103	122.5	131.3	152.3	168.7	0.147766	0.0440351	0.00189795	-0.496864	0.43242	0.903436
1417336_a_at	Sytl4	synaptotagmin-like 4	117.4	124.1	125.6	146.9	147.7	94.5	42.7	87.2	63.1	103.9	0.139676	0.75857	0.0211898	-0.21409	0.158738	0.905003
1435463_s_at	Myo1d	myosin ID	1198.3	1511.8	1061.5	1181.6	1111.1	761.9	479.7	545.6	576.3	1001.5	0.15471	0.390475	0.00476452	0.27734	0.405176	0.908268
1427128_at	Ptpn23	protein tyrosine phosphatase, non-receptor type 23	301.1	338.8	329.2	402.6	473.9	273.6	202.6	165.9	98.9	271.2	0.23778	0.728623	0.0230392	-0.32899	-0.20992	0.909001
1457773_at	Slamf6	SLAM family member 6	72.4	15.3	93	64.5	105	49.6	37.4	52.5	81.8	22.9	0.195932	0.813687	0.0333579	-0.996706	0.170959	0.912052
1425485_at	Mtmr6	myotubularin related protein 6	1083.8	590.2	1070.3	771.6	1159.2	498.6	465.7	630.2	559.1	366.9	0.542074	0.529571	0.021277	-0.257229	-0.199057	0.912387
1429176_at	Lrsam1	leucine rich repeat and sterile alpha motif containing 1	448.7	574	501.6	743.4	527.1	323.6	362.9	250.4	512	233.7	0.521005	0.626641	0.02898	-0.208115	0.255663	0.919493
1416128_at	Tuba1c	tubulin, alpha 1C	694.9	634.3	941	1035.8	1031.7	491.4	583.2	513.7	866.3	483.6	0.00516165	0.395255	0.000336575	-0.593524	0.350332	0.921561
1426453_at	Pitrm1	pitrilysin metallepetidase 1	1268	1069	906.7	1112.6	788	614	523.7	340.7	579.1	598.8	0.202417	0.423591	0.0235185	0.320437	0.257143	0.925147
1438933_x_at	Rasgrp2	RAS, guanyl releasing protein 2	1134.2	1216.9	1164.1	1147.7	1349.4	727.8	641	558.5	2184.1	628	0.648988	0.281766	0.00204636	-0.0540182	1.13003	0.925735
1416896_at	Rps6ka1	ribosomal protein S6 kinase polypeptide 1	985.7	1153.8	1114.5	1233.1	1774.5	730	707.1	731.2	1008	845.4	0.341195	0.0450748	0.0327873	-0.361143	0.358572	0.926815
1422982_at	Ar	androgen receptor	319.5	225	198.4	219.7	291	96.9	145	130.2	134.7	213.3	0.52837	0.244135	0.023233	0.203905	0.488359	0.930299
1435335_a_at	Gnptab	N-acetylglucosamine-1-phosphate transferase, alpha and beta subunits	319	248.4	316.7	291.7	237.9	158.7	130.2	154.2	380.9	208.8	0.970543	0.109052	0.00568042	0.00815948	0.997311	0.933537
1448777_at	Mcm2	minichromosome maintenance deficient 2 mitotin (S. cerevisiae)	106.1	196.6	260.1	355.5	215.8	152.9	152.9	128.8	128.5	38.3	0.139791	0.178921	0.0345228	-0.872692	-0.796606	0.935855
1450081_x_at	Gpi1	glucose phosphate isomerase 1	5510.2	8614.1	6209.9	7872.1	6035.2	4129.1	3905.7	2471.4	4490.8	5249.2	0.813128	0.156693	0.0149272	0.0747124	0.475715	0.937189
1438143_s_at	Atxn2	ataxin 2	1599.3	1495.2	2152	2193.7	2481.3	1163.2	1218.4	1182.9	1500.1	3322.2	0.0135694	0.169654	0.000486404	-0.556583	1.02098	0.937552
1422685_at	Exoc4	exocyst complex component 4	562.3	434.9	636.5	764.4	1039.8	424.7	481.1	367.7	611.9	564.7	0.145004	0.0373326	0.0344274	-0.706378	0.470787	0.938496
1435280_at	Pde4d	phosphodiesterase 4D, cAMP specific	314	228.2	322.1	300.3	416.1	159	112.9	268.2	171.8	344.4	0.271962	0.438436	0.0460951	-0.352642	0.519666	0.943203
1426018_a_at	Sox6	SRY-box containing gene 6	112.5	149.6	154.3	127.3	139.3	81.7	88.9	48.2	95.5	131.6	0.626374	0.149231	0.0103389	-0.0983977	0.638677	0.943865
1429145_at	Nhlrc2	NHL repeat containing 2	1097	701.7	1036.7	1036.1	1198.9	583	514.7	600.2	785.6	550.7	0.325603	0.355704	0.000950886	-0.278123	0.239455	0.946289
1435856_x_at	Smarcb1	SWI/SNF related, matrix associated, actin dependent regulator of chromatin, subfamily b, member 1	324.2	300.4	691	741.8	717.3	291.8	432	391.4	450.5	383.2	0.000301967	0.502308	0.00144887	-1.19844	0.16526	0.947101
1421462_a_at	Lepre1	leprecan 1	240	322.9	391.4	335.9	573.7	223.5	197.3	253.9	479.6	256	0.217253	0.195033	0.0471527	-0.623708	0.709638	0.947303
1425988_a_at	Hipk1	homeodomain interacting protein kinase 1	117.8	130.6	141.7	147.3	106.7	94.4	32.7	77.4	106.9	112.5	0.682703	0.179916	0.0463748	-0.0867794	0.686425	0.952306
1418816_at	Chmp1b	chromatin modifying protein 1B	1487.9	1001.5	1386.5	1657.5	1782.6	934.3	782.8	772.9	1797.1	976.4	0.220303	0.173533	0.00369145	-0.370247	0.740524	0.954862
1417389_at	Gpc1	glypican 1	968	1085.8	460.5	489.7	270.1	193	212.5	223.8	707.6	339.2	0.00824411	0.107305	0.0470042	1.33602	1.31913	0.955416
1423924_s_at	Tspan14	tetraspanin 14	460.2	529.8	846.2	770.1	1015.8	444.2	524.5	388.3	706.4	288.4	0.0293133	0.801222	0.00678793	-0.825751	0.13702	0.955794
1420727_a_at	Tmlhe	trimethyllysine hydroxylase, epsilon	276.1	178.3	397.3	308.5	282.5	158.4	200.6	150.4	153.3	151.4	0.175117	0.449508	0.0137871	-0.536024	-0.156447	0.95615
1439352_at	Cdk2ap1	CDK2 (cyclin-dependent kinase 2)-associated protein 1	544.9	579.2	387.4	384.8	512.4	237.5	304.4	118.7	395.1	194.3	0.0961396	0.520059	0.038892	0.392414	0.420433	0.95947
1427095_at	Cdcp1	CUB domain containing protein 1	725.3	675.1	440.4	479.4	422.9	238.1	177.6	272.4	671.8	323.8	0.00304051	0.139969	0.00251987	0.645664	1.11791	0.964447
1434729_at	AK129302	cDNA sequence AK129302	185.1	152.7	186.2	218.2	156.8	123.5	75.7	88.3	302.2	12.4	0.533249	0.613981	0.0160642	-0.147383	0.714919	0.964953
1429671_at	2410018M08Rik	RIKEN cDNA 2410018M08 gene	240.7	239.2	120	112.6	138.7	82.4	26.5	81.3	115.6	193.2	0.00138646	0.093436	0.0393465	0.955111	1.28412	0.965068
1454846_at	Utp15	UTP15, U3 small nucleolar ribonucleoprotein, homolog (yeast)	256.6	217.9	217.2	236.1	244.8	122.8	102.1	132.3	209.1	204.5	0.815276	0.00483782	0.000711165	0.0279369	0.796467	0.966702
1434662_at	Atg4a	autophagy-related 4A (yeast)	683.7	699.8	595.9	833.5	793.8	511.5	407.4	214.6	627.9	238.3	0.639727	0.782997	0.0332104	-0.0993526	0.19695	0.971853
1455056_at	Lmo7	LIM domain only 7	409.4	124.6	454	398.1	491	186.8	252.7	244.3	284.8	433.9	0.2042	0.122873	0.00296005	-0.745693	0.656778	0.97392
1422901_at	Mgea5	meningioma expressed antigen 5 (hyaluronidase)	329.7	245.9	416.8	424.5	463.2	306.3	263.2	94.6	198.6	68.5	0.0271336	0.429738	0.0320948	-0.595396	-0.729058	0.974025
1452154_at	Iars	isoleucine-tRNA synthetase	527.4	492.1	635.7	936.3	958	553.7	446.5	287.2	453.8	426.7	0.0898592	0.918874	0.0330716	-0.726313	0.036897	0.974677
1437155_a_at	Wwtr1	WW domain containing transcription regulator 1	1178.1	686.5	1219.9	964.5	1147	542.2	572.1	575.5	982.2	550.5	0.454263	0.297472	0.00204027	-0.2523	0.444185	0.979276
1447541_s_at	Itgae	integrin, alpha E, epithelial-associated	123.6	19.2	126.4	109.2	106.6	73.2	57.3	43	164.4	87.2	0.361507	0.115186	0.00629108	-0.675881	1.12116	0.979904
1423475_at	Cnnm2	cyclin M2	559.6	649.5	373.1	370.9	468.8	241.7	192.4	180.4	473.3	176.5	0.0332044	0.366782	0.00591406	0.580554	0.665545	0.980857
1421315_s_at	Cttn	cortactin	1094.5	1065.8	941.2	931.8	1201.9	799.5	497.6	258.6	621.7	395.2	0.663516	0.966052	0.0479932	0.0756547	-0.0284236	0.982976
1451731_at	Abca3	ATP-binding cassette, sub-family A (ABC1), member 3	1030.3	1243.2	1727.4	1973.3	1458.3	885.1	821.1	903	2359.7	666.9	0.0675187	0.383298	0.00487489	-0.597214	0.799053	0.983484
1436894_at	D1Ertd471e	DNA segment, Chr 1, ERATO Doi 471, expressed	224.7	48.8	379.3	493.7	482.2	210.2	215.4	258.6	498.4	90.2	0.0297946	0.695079	0.00478287	-1.72393	0.367832	0.986016
1426258_at	Sorl1	sortilin-related receptor, LDLR class A repeats-containing	99.5	66.8	163.5	188.4	165.5	97.9	104.7	58.5	260.6	117	0.0112791	0.170313	0.00657067	-1.05253	1.11722	0.986678
1419193_a_at	Gmfg	glia maturation factor, gamma	229.9	227.4	388.9	317.4	428.9	180.8	133.6	258.2	417.3	174.1	0.0379306	0.379859	0.0184297	-0.726771	0.631569	0.987347
1427170_at	Psma8	proteasome (prosome, macropain) subunit, alpha type, 8	137.4	141.5	62.4	56.9	65.5	48.4	12.6	32.2	122.2	37.9	0.000214257	0.246838	0.0456219	1.17875	1.36553	0.987563
1416046_a_at	Fuca2	fucosidase, alpha-L- 2, plasma	377	340.8	432.5	432.7	485.9	237.5	310	133.8	687.9	189	0.0413178	0.362589	0.014556	-0.327518	0.949085	0.987772
1417231_at	Cldn2	claudin 2	3063.4	3390.7	5546.7	4708.5	5394.6	2992.9	2495.7	2400.6	4899	2029.6	0.0111808	0.501526	0.00122067	-0.692894	0.397647	0.988193
1448308_at	Ap3m1	adaptor-related protein complex 3, mu 1 subunit	1795.7	1334.5	1789.8	1981.8	1711.5	834.1	1171	754.6	1761.7	1181.5	0.281985	0.135421	0.00383461	-0.223774	0.677837	0.99048
1428323_at	Gpd2	glycerol phosphate dehydrogenase 2, mitochondrial	885.7	696.6	779.5	1096	827.4	399.5	453.6	506.5	337.6	1103.2	0.504909	0.422093	0.0122733	-0.187522	0.66865	0.991326
1439435_x_at	Pgk1	phosphoglycerate kinase 1	9204.3	15253.2	9424.9	9019.5	11887.2	5688.6	5622.2	3945.5	2479	10414.9	0.464507	0.685356	0.00909551	0.274418	0.342246	0.991416
1442584_at	4631416L12Rik	RIKEN cDNA 4631416L12 gene	89.6	72.1	78.6	68.4	80.5	25.4	60.3	28.6	76	45.2	0.580764	0.308677	0.0325887	0.0924156	0.669527	0.993041
1416590_a_at	Rab34	RAB34, member of RAS oncogene family	704	932.1	563.9	717.6	840	474.5	276.3	310.2	501.6	461.6	0.467551	0.20983	0.0246055	0.210139	0.445445	0.99966
1426607_at	Grik5	glutamate receptor, ionotropic, kainate 5 (gamma 2)	923	884.7	813.4	631.4	455.2	309.3	371.3	269.2	702.3	368.5	0.137335	0.191389	0.0422231	0.513118	0.757956	1.0003
1428900_s_at	Mett5d1	methyltransferase 5 domain containing 1	745.1	476.9	747.2	682	531.5	418.5	339.7	221.4	637.6	283.9	0.764118	0.439939	0.0189077	-0.097162	0.496754	1.0011
1418123_at	Unc119	unc-119 homolog (C. elegans)	1000.1	1224.7	823.2	775.5	783.1	403	363.4	416.3	471.1	863.8	0.0340573	0.161618	5.12188e-05	0.486586	0.75961	1.00997
1440916_at	2510049J12Rik	RIKEN cDNA 2510049J12 gene	1154	1089.4	1536.3	1747.2	1493.6	903.1	733.6	734	1598.3	1226.8	0.0201941	0.0284198	0.00114834	-0.505486	0.837951	1.01082
1456273_x_at	Tpmt	thiopurine methyltransferase	461.8	660.1	678.6	706.3	477.9	396.6	369.8	157.7	854.8	398.9	0.648143	0.202154	0.0399961	-0.146566	1.02503	1.01135
1433702_at	D19Wsu12e	DNA segment, Chr 19, Wayne State University 12, expressed	2505.7	2231.8	2497.8	2612.8	1461.7	1195.9	1010.4	1053	2411.3	1355.3	0.737206	0.140494	0.0406527	0.11269	0.793663	1.01184
1452771_s_at	Acsl3	acyl-CoA synthetase long-chain family member 3	217.8	251.2	807.7	798.5	665.2	404.7	399.6	321	841.1	213.5	0.00329907	0.565668	0.00202309	-1.69096	0.491349	1.01327
1417822_at	D17H6S56E-5	DNA segment, Chr 17, human D6S56E 5	293.3	411.3	351.6	550.1	453.8	252.4	239.9	174.7	389	149.2	0.331235	0.655065	0.0209881	-0.358986	0.275418	1.02307
1433446_at	Hmgcs1	3-hydroxy-3-methylglutaryl-Coenzyme A synthase 1	2723.7	1771	5438	4174.3	3418.9	2952.6	2017.4	1386.8	3454	851.1	0.0878534	0.978211	0.0403532	-0.950711	0.0227086	1.0356
1417946_at	Abhd3	abhydrolase domain containing 3	6156.7	4158.4	5918.5	5848.5	3248.6	2826.1	2254.7	2218.4	6814.7	1896.4	0.91769	0.375221	0.0460707	0.0432582	0.840079	1.04065
1449621_s_at	Thsd1	thrombospondin, type I, domain 1	190.7	171.7	250.4	234.1	321	176.8	129.9	84.4	257.5	136	0.0889793	0.327564	0.0215395	-0.567339	0.593789	1.04235
1424169_at	Tax1bp3	Tax1 (human T-cell leukemia virus type I) binding protein 3	1275.9	1117.4	1091.1	1451.3	1378.4	729.7	647.5	525.4	1163.5	484.2	0.524987	0.52515	0.00575238	-0.127184	0.377444	1.04318
1424133_at	Tmem98	transmembrane protein 98	1078	1215.1	1230.6	1176.3	919.2	580	222	808.5	1683.9	1078.1	0.796102	0.0753125	0.043242	0.0484302	1.36317	1.04632
1441926_x_at	Tmie	transmembrane inner ear	1223.7	1154.2	1081.9	1513.8	882.5	598.9	520.5	557.9	1767	697.7	0.910506	0.190593	0.0329498	0.0363097	1.14023	1.0522
1428420_a_at	1200009I06Rik	RIKEN cDNA 1200009I06 gene	61.1	60.6	74.9	130	122	46.9	45.6	64.9	73.8	74	0.118656	0.0759731	0.0365615	-0.840558	0.494173	1.05441
1416433_at	Rpa2	replication protein A2	372	426.3	400.6	485	624.1	324.8	208.5	191.7	430.9	208	0.315262	0.489763	0.0278465	-0.334296	0.402572	1.05821
1448188_at	Ucp2	uncoupling protein 2 (mitochondrial, proton carrier)	791	1088.3	813.4	1028.7	1053.6	468.8	476.3	443.5	733.1	1272.9	0.873946	0.0750801	0.0028365	-0.0387543	1.11565	1.06028
1438087_at	Tpmt	thiopurine methyltransferase	333.5	340.9	534.2	475	377.4	249.8	243.4	169.7	538.1	279.4	0.124688	0.162759	0.0100317	-0.454913	0.88739	1.06469
1436508_at	2410014A08Rik	RIKEN cDNA 2410014A08 gene	422.1	424.9	517.1	597.3	557	277.7	292.9	227	351	184.2	0.0208835	0.981062	0.000675284	-0.395661	0.00937521	1.06732
1455112_at	Aifm2	apoptosis-inducing factor, mitochondrion-associated 2	1574.3	1709.6	746.8	767.9	854.5	408.1	215	506.7	637.2	785.5	0.00100135	0.0733167	0.0108137	1.05597	0.917527	1.06833
1418487_at	Ripk4	receptor-interacting serine-threonine kinase 4	316.7	192.7	291.2	276.6	265	137.2	183.8	75.3	155.3	94.2	0.661018	0.884502	0.0108142	-0.124209	-0.0825907	1.07138
1426708_at	Antxr2	anthrax toxin receptor 2	1314.3	905.6	1939.6	1683.8	1418.7	921.2	830.5	642	2567.2	654.6	0.103746	0.341327	0.00674102	-0.598568	1.01359	1.07478
1456577_x_at	Pitrm1	pitrilysin metallepetidase 1	489.4	274.2	452.1	518.1	400.4	248.6	221.4	179.6	207	138	0.471944	0.314142	0.00369962	-0.258956	-0.327993	1.07718
1435217_at	LOC666185	hypothetical protein LOC666185	1206.7	787.6	662.1	656.3	384.8	297.8	269.4	239.7	564.9	502.9	0.115931	0.00358085	0.0325176	0.812597	0.989142	1.07779
1419239_at	Zfp54	zinc finger protein 54	116.1	71.8	94.9	120.6	156.4	45.7	74.8	55.5	91.1	103.2	0.367113	0.0482884	0.0298785	-0.399987	0.727673	1.07934
1448568_a_at	Slc20a1	solute carrier family 20, member 1	1074.9	1324.9	1531.2	1450.6	1067.7	498.5	491.5	924.7	1714.1	1255.1	0.520798	0.0437419	0.0245382	-0.169867	1.21792	1.08063
1423017_a_at	Il1rn	interleukin 1 receptor antagonist	244.6	175.9	318.4	411.5	369.3	185.5	70	263.2	250.8	196.6	0.0363018	0.547857	0.0359201	-0.801314	0.371627	1.08348
1437014_x_at	Prdx1	peroxiredoxin 1	7274.3	4708.1	9066.2	9857.6	11438.4	5284	5563.6	3466.6	10570.7	3820.2	0.0514991	0.428564	0.00505087	-0.756397	0.592672	1.08483
1439422_a_at	C1qdc2	C1q domain containing 2	55.2	47.9	97.2	79.5	73.6	29.6	34.4	54	69.5	42	0.0444352	0.327508	0.012809	-0.694651	0.503219	1.08487
1437573_at			26.2	52.3	34.5	35.6	33	18.7	24.9	5	4.4	25.4	0.651728	0.91262	0.0374755	0.191683	-0.120681	1.08502
1448429_at	Gyg	glycogenin	636.1	371.6	705	461.7	692	380.6	247.4	247.3	701.9	275.5	0.474409	0.327987	0.0224345	-0.298265	0.744134	1.08644
1456340_at	2610205E22Rik	RIKEN cDNA 2610205E22 gene	297.5	183.1	113.6	202.5	187.3	75.9	64.9	95.9	103.2	52.5	0.282168	0.965298	0.0371234	0.518094	-0.0193283	1.08865
1425751_at	BC014805	cDNA sequence BC014805	34.4	138.2	190.3	138.9	172	78.2	117.1	39.7	222.5	43.6	0.158889	0.506043	0.0300916	-0.952991	0.76427	1.09273
1419490_at	AW049604	expressed sequence AW049604	195.8	168.6	255.1	264.4	303.6	137.4	135.4	113.1	412.3	159.3	0.0239083	0.196	0.000967087	-0.590582	1.15174	1.09284
1428772_at	Xpot	exportin, tRNA (nuclear export receptor for tRNAs)	4037	3477.9	3580	3823.5	5810.6	1743.3	1969.1	2482.4	3275.1	2904	0.538766	0.0471552	0.0340572	-0.22929	0.581302	1.09295
1425028_a_at	Tpm2	tropomyosin 2, beta	625.4	629.2	732.3	883.7	580.3	402.5	259.3	364.5	644.6	359.6	0.422399	0.273797	0.0161273	-0.222885	0.553557	1.09762
1450113_at	Mpp5	membrane protein, palmitoylated 5 (MAGUK p55 subfamily member 5)	168.9	106.8	153.9	184.4	142.7	103.5	82.3	37.9	102.8	126.1	0.48334	0.228293	0.0203035	-0.217975	0.618115	1.10447
1420632_a_at	Bscl2	Bernardinelli-Seip congenital lipodystrophy 2 homolog (human)	1884.1	1920	1900.5	1812.3	1123.7	1019.2	659.1	569.7	1761.7	889.1	0.428288	0.217748	0.0374204	0.238554	0.822748	1.10532
1447625_at	E2f5	E2F transcription factor 5	105.3	481.2	552.1	606.7	380.7	288	187.3	239.3	434.1	94.9	0.275661	0.854669	0.0205785	-0.807296	0.151094	1.10725
1440519_at	Sp8	trans-acting transcription factor 8	30.9	17.8	55.2	48.6	53.7	32.9	5.3	34.8	24.9	55.6	0.0145901	0.413399	0.0444733	-1.1084	0.726055	1.10938
1450399_at	Psen1	presenilin 1	693.4	891.2	877.7	741.3	605.4	448.7	415.6	162.9	682.8	372.5	0.712443	0.341226	0.0289916	0.095665	0.623899	1.1147
1455007_s_at	Gpt2	glutamic pyruvate transaminase (alanine aminotransferase) 2	12863.7	13131	14340	11799.3	11828.7	4743.6	4454	8241.7	13601.2	9314.7	0.774987	0.0862424	0.00985573	0.038396	0.978969	1.12244
1454806_at	D12Ertd553e	DNA segment, Chr 12, ERATO Doi 553, expressed	47.4	57.6	44.8	52.1	50.8	33.3	6	28.5	37	31.6	0.543613	0.367326	0.0377402	0.092682	0.601886	1.12331
1436970_a_at	Pdgfrb	platelet derived growth factor receptor, beta polypeptide	188.7	225.9	247.2	261.6	317.2	121.3	171.5	85.7	182.1	205.8	0.114556	0.134795	0.0104192	-0.409459	0.620354	1.12585
1450355_a_at	Capg	capping protein (actin filament), gelsolin-like	357.3	330.8	345.1	433.8	348	185.6	196.4	133.3	275.9	147.1	0.475649	0.51654	0.00433455	-0.126707	0.300208	1.12888
1439373_x_at	Wnt5b	wingless-related MMTV integration site 5B	260.7	170.4	277.5	326.9	204.1	146.2	69.2	153.9	435.2	248.5	0.414017	0.0672905	0.030777	-0.322263	1.47353	1.13045
1426812_a_at	9130404D14Rik	RIKEN cDNA 9130404D14 gene	578.8	686	1014.6	686.2	871.6	431.6	467.3	273.3	904	464.5	0.179543	0.203279	0.0141512	-0.439243	0.808339	1.1339
1457242_at	Ubox5	U box domain containing 5	176.9	151.6	177.6	166.8	141.3	94.8	101	25.4	148.2	98.1	0.897559	0.268029	0.029237	0.0207904	0.740028	1.13471
1417190_at	Pbef1	pre-B-cell colony-enhancing factor 1	1714.4	898.9	945.7	1309.8	894.6	629.8	544.6	252.9	758.9	533.3	0.5139	0.389279	0.0296686	0.315438	0.441503	1.14211
1459741_x_at	Ucp2	uncoupling protein 2 (mitochondrial, proton carrier)	365.1	757.9	573.5	649.2	648.5	252.3	371.8	222.8	388.1	618	0.705992	0.123685	0.00278733	-0.151643	0.833473	1.1437
1423606_at	Postn	periostin, osteoblast specific factor	214.2	122.7	308.3	291.4	276	113.4	177.9	104.3	449.4	39.3	0.0420384	0.522334	0.00304656	-0.793154	0.889869	1.14639
1450017_at	Ccng1	cyclin G1	404.8	276.8	483.5	457.7	608.8	239.8	259.3	200.9	483.1	313.4	0.106089	0.090792	0.00468666	-0.600308	0.771282	1.14684
1428967_at	Igf1r	insulin-like growth factor I receptor	5.2	8.1	56.5	60.5	72.5	29.4	30.5	25.5	19.1	86.2	0.0029229	0.406105	0.0023343	-3.24774	0.88716	1.14989
1424186_at	Ccdc80	coiled-coil domain containing 80	301.6	341.3	435.3	436.6	304.7	185.3	190.7	153.2	297.5	188.4	0.312358	0.22252	0.00887362	-0.286995	0.461809	1.15274
1417965_at	Plekha1	pleckstrin homology domain containing, family A (phosphoinositide binding specific) member 1	774.5	582.5	592.7	827	742	288.9	369.9	312	469.9	361.5	0.736053	0.168587	0.00544043	-0.0867831	0.361331	1.15492
1439392_x_at	Psmc1	protease (prosome, macropain) 26S subunit, ATPase 1	5.5	11.9	48	31.5	45.7	27.5	20.8	7.9	35.3	6.1	0.0185511	0.890801	0.0408728	-2.26211	0.144023	1.15559
1451727_at	Slu7	SLU7 splicing factor homolog (S. cerevisiae)	68.5	63.5	136.6	102.7	161.3	87.9	61.7	30	121.1	113.4	0.0546202	0.0781745	0.0366091	-1.01666	0.969763	1.15738
1426352_s_at	Tial1	Tia1 cytotoxic granule-associated RNA binding protein-like 1	65.5	94.9	105.1	102.8	127.1	85.3	17.8	46.9	101.7	15.8	0.124025	0.843801	0.042689	-0.477524	0.232661	1.1592
1424090_at	Sdcbp2	syndecan binding protein (syntenin) 2	254.7	338.6	172.7	241.8	242.9	126.6	90.2	76.7	121.6	48.7	0.171457	0.728587	0.0117222	0.436953	-0.20032	1.16341
[truncated: 262 more rows]
