# Supplementary material for: Polysome Profiling in Liver Identifies Dynamic Regulation of Endoplasmic Reticulum Translatome by Obesity and Fasting
Source: PLoS Genet. 2012 Aug 23;8(8):e1002902. doi: 10.1371/journal.pgen.1002902 (PMC3426552; doi:10.1371/journal.pgen.1002902)
Supplement: Table S3 — (XLS) [file pgen.1002902.s003.xls]

## Sheet: Sheet1
Supplemental Table S3. Differentially Regulated Genes Corrected by Fasting in the Obese Mouse
Affy ID	Symbol	Description	log2(OF/ONF)	log2(ONF/LNF)
1428022_at	Lcn13	lipocalin 13	5.55804	-3.00324
1420379_at	Slco1a1	solute carrier organic anion transporter family, member 1a1	4.21331	-6.47109
1449844_at	Slco1a1	solute carrier organic anion transporter family, member 1a1	4.17479	-6.67105
1416666_at	Serpine2	serine (or cysteine) peptidase inhibitor, clade E, member 2	3.49248	-5.02692
1445595_at			3.23313	-3.20412
1459939_at			2.87316	-3.49853
1445786_at	Braf	Braf transforming gene	2.82148	-1.80612
1445054_at	Foxn2	forkhead box N2	2.73212	-2.73938
1421705_at	Scn3a	sodium channel, voltage-gated, type III, alpha	2.67785	-2.14041
1431044_at	Thoc1	THO complex 1	2.57773	-4.81762
1458173_at	Centd1	centaurin, delta 1	2.50151	-2.78481
1429511_at	4933402E13Rik	RIKEN cDNA 4933402E13 gene	2.4289	-2.84845
1420722_at	Elovl3	elongation of very long chain fatty acids (FEN1/Elo2, SUR4/Elo3, yeast)-like 3	2.2713	-2.94979
1435119_at			2.21247	-2.84226
1440263_at	Nrp	neural regeneration protein	2.16904	-2.00466
1443208_at	Gpr137b	G protein-coupled receptor 137B	2.1377	-2.24793
1449308_at	C6	complement component 6	2.01075	-2.8596
1453848_s_at	Zbed3	zinc finger, BED domain containing 3	1.91483	-2.47632
1430226_at	Xlr4c	X-linked lymphocyte-regulated 4C	1.91385	-1.31259
1450232_at	Birc4	baculoviral IAP repeat-containing 4	1.77463	-1.49708
1458215_at	C77070	expressed sequence C77070	1.74718	-1.77971
1441869_x_at	Auts2	autism susceptibility candidate 2	1.7028	-1.98651
1425315_at	Dock7	dedicator of cytokinesis 7	1.6979	-2.28022
1430152_at	Eps15	epidermal growth factor receptor pathway substrate 15	1.69149	-2.03049
1423012_at	Syt7	synaptotagmin VII	1.67551	-1.92211
1430328_at	Polr3f	polymerase (RNA) III (DNA directed) polypeptide F	1.66184	-2.07624
1424352_at	Cyp4a12	cytochrome P450, family 4, subfamily a, polypeptide 12	1.64978	-1.55958
1442015_at	2500002B13Rik	RIKEN cDNA 2500002B13 gene	1.62869	-1.0293
1448076_at	Ctr9	Ctr9, Paf1/RNA polymerase II complex component, homolog (S. cerevisiae)	1.58696	-2.29768
1432853_at	Sntb2	syntrophin, basic 2	1.57173	-1.26687
1460106_at	Hydin	hydrocephalus inducing	1.57147	-1.97289
1447543_at	Wdfy1	WD repeat and FYVE domain containing 1	1.54679	-2.89972
1421074_at	Cyp7b1	cytochrome P450, family 7, subfamily b, polypeptide 1	1.5457	-4.65684
1416001_a_at	Cotl1	coactosin-like 1 (Dictyostelium)	1.54079	-1.539
1451480_at	E2f4	E2F transcription factor 4	1.49588	-1.36615
1421075_s_at	Cyp7b1	cytochrome P450, family 7, subfamily b, polypeptide 1	1.47431	-4.92873
1422762_at	Kif17	kinesin family member 17	1.43623	-1.74441
1442537_at			1.39029	-1.86327
1456831_at	Arid5b	AT rich interactive domain 5B (Mrf1 like)	1.37496	-1.6989
1430375_a_at	Ccl27	chemokine (C-C motif) ligand 27	1.35553	-0.613367
1449816_at	Sult5a1	sulfotransferase family 5A, member 1	1.345	-1.36616
1450689_at	Prss3	protease, serine, 3	1.33509	-0.784271
1437018_at	Pnma2	paraneoplastic antigen MA2	1.33027	-1.34543
1451543_at	Fbxo21	F-box protein 21	1.32127	-0.978428
1424267_at	1810043G02Rik	RIKEN cDNA 1810043G02 gene	1.31966	-0.994016
1432450_at	8030423J24Rik	RIKEN cDNA 8030423J24 gene	1.31607	-0.657714
1431918_at	1700036A12Rik	RIKEN cDNA 1700036A12 gene	1.3127	-1.05674
1452828_at	Fbxo21	F-box protein 21	1.3103	-1.41237
1452646_at	Trp53inp2	transformation related protein 53 inducible nuclear protein 2	1.30943	-0.678623
1455618_x_at	Tspan33	tetraspanin 33	1.30332	-2.44803
1454552_at	4930456K20Rik	RIKEN cDNA 4930456K20 gene	1.27446	-1.43805
1440639_at	Dlgap1	discs, large (Drosophila) homolog-associated protein 1	1.26972	-1.19354
1436544_at	Atp10d	ATPase, Class V, type 10D	1.25778	-0.689559
1424221_at	Susd4	sushi domain containing 4	1.23578	-2.97878
1446004_at	Atp7b	ATPase, Cu++ transporting, beta polypeptide	1.23255	-1.15163
1460013_at	Nlgn2	neuroligin 2	1.18725	-0.783837
1428832_at	1600002H07Rik	RIKEN cDNA 1600002H07 gene	1.18586	-0.499033
1421713_at	Pramel1	preferentially expressed antigen in melanoma-like 1	1.18024	-1.57257
1460420_a_at	Egfr	epidermal growth factor receptor	1.17779	-1.7663
1427191_at	Npr2	natriuretic peptide receptor 2	1.16612	-1.84399
1459155_at	AU015696	expressed sequence AU015696	1.15943	-1.85235
1438584_at	1700014D04Rik	RIKEN cDNA 1700014D04 gene	1.15034	-1.55101
1444119_at	B930006L02Rik	RIKEN cDNA B930006L02 gene	1.14431	-1.37385
1439823_at	Ctbp2	C-terminal binding protein 2	1.10575	-1.12989
1447743_x_at	Ext2	exostoses (multiple) 2	1.09732	-1.26186
1452096_s_at	D230025D16Rik	RIKEN cDNA D230025D16 gene	1.08422	-1.16428
1435364_at	Cyhr1	cysteine and histidine rich 1	1.07861	-0.337671
1439565_at	AW492303	expressed sequence AW492303	1.07645	-0.714456
1424211_at	Slc25a33	solute carrier family 25, member 33	1.06639	-1.69383
1442777_at			1.04372	-1.79141
1420836_at	Slc25a30	solute carrier family 25, member 30	1.0429	-2.38959
1432583_at	2900042E19Rik	RIKEN cDNA 2900042E19 gene	1.02278	-1.05813
1458281_at	Arsb	arylsulfatase B	0.997883	-1.36978
1456991_at	Cobll1	Cobl-like 1	0.996001	-1.36168
1428805_at	Slc35e3	solute carrier family 35, member E3	0.988923	-0.547647
1457611_x_at	2010309E21Rik	RIKEN cDNA 2010309E21 gene	0.981873	-1.21035
1419349_a_at	Cyp2d9	cytochrome P450, family 2, subfamily d, polypeptide 9	0.960996	-1.06301
1436537_at	Zfp629	zinc finger protein 629	0.947585	-0.618915
1419938_s_at	Arhgef17	Rho guanine nucleotide exchange factor (GEF) 17	0.935282	-0.579355
1420377_at	St8sia2	ST8 alpha-N-acetyl-neuraminide alpha-2,8-sialyltransferase 2	0.930781	-0.818401
1427290_at	Krt81	keratin 81	0.924032	-1.18252
1439218_at	Ust	uronyl-2-sulfotransferase	0.919745	-1.15912
1455235_x_at	Ldhb	lactate dehydrogenase B	0.895204	-0.676506
1427364_a_at	Odc1	ornithine decarboxylase, structural 1	0.883062	-0.965619
1434359_at	6330500D04Rik	RIKEN cDNA 6330500D04 gene	0.879734	-0.981752
1423447_at	Clpx	caseinolytic peptidase X (E.coli)	0.874746	-0.554149
1423274_at	Ints6	integrator complex subunit 6	0.864081	-0.93314
1455010_at	1500012F01Rik	RIKEN cDNA 1500012F01 gene	0.840555	-0.492413
1447313_at			0.823512	-0.559527
1424521_at	Zfand2b	zinc finger, AN1 type domain 2B	0.819603	-0.699344
1418694_at	Kcmf1	potassium channel modulatory factor 1	0.808648	-0.785387
1434560_at	Wdtc1	WD and tetratricopeptide repeats 1	0.808409	-0.778464
1429141_at	Neurl2	neuralized-like 2 (Drosophila)	0.805528	-0.471604
1454752_at	Rbm24	RNA binding motif protein 24	0.8025	-0.792348
1417590_at	Cyp27a1	cytochrome P450, family 27, subfamily a, polypeptide 1	0.800386	-0.802555
1422276_at	P2ry4	pyrimidinergic receptor P2Y, G-protein coupled, 4	0.79031	-1.11908
1434110_x_at	Mup1	major urinary protein 1	0.785723	-1.05182
1438181_x_at	Tm2d2	TM2 domain containing 2	0.774623	-0.21211
1431361_at	Prcp	prolylcarboxypeptidase (angiotensinase C)	0.766585	-0.573503
1438026_at	Zfp560	zinc finger protein 560	0.762003	-0.31703
1434855_at	Amdhd2	amidohydrolase domain containing 2	0.759183	-0.598767
1423867_at	Serpina3k	serine (or cysteine) peptidase inhibitor, clade A, member 3K	0.758491	-0.707744
1425231_a_at	Zfp46	zinc finger protein 46	0.754812	-0.635722
1456253_s_at	Klhl17	kelch-like 17 (Drosophila)	0.750447	-0.567891
1417040_a_at	Bok	Bcl-2-related ovarian killer protein	0.750207	-0.685149
1431234_at	1700041B20Rik	RIKEN cDNA 1700041B20 gene	0.746381	-0.952195
1416399_a_at	Hmox2	heme oxygenase (decycling) 2	0.74238	-0.472276
1445729_at	Sirt3	sirtuin 3 (silent mating type information regulation 2, homolog) 3 (S. cerevisiae)	0.741882	-1.44019
1416216_at	Reps1	RalBP1 associated Eps domain containing protein	0.737483	-0.709438
1460636_at	Map2k2	mitogen activated protein kinase kinase 2	0.733861	-0.787963
1438975_x_at	Zdhhc14	zinc finger, DHHC domain containing 14	0.720261	-0.693294
1439399_a_at	Snord22	small nucleolar RNA, C/D box 22	0.719826	-0.849429
1452956_a_at	D12Ertd647e	DNA segment, Chr 12, ERATO Doi 647, expressed	0.712368	-1.25938
1421097_at	Endog	endonuclease G	0.702484	-0.577632
1455936_a_at	Rbpms	RNA binding protein gene with multiple splicing	0.69773	-0.532397
1455577_at	Ccl28	chemokine (C-C motif) ligand 28	0.691728	-0.771263
1426965_at	Rap2a	RAS related protein 2a	0.691222	-0.764035
1449935_a_at	Dnaja3	DnaJ (Hsp40) homolog, subfamily A, member 3	0.690638	-0.258259
1437557_at	D3Ertd254e	DNA segment, Chr 3, ERATO Doi 254, expressed	0.690583	-0.715757
1418151_at	Mtmr4	myotubularin related protein 4	0.672775	-0.345673
1460652_at	Esrra	estrogen related receptor, alpha	0.666507	-0.410786
1426624_a_at	Ypel3	yippee-like 3 (Drosophila)	0.656429	-0.907973
1427057_at	C630002B14Rik	RIKEN cDNA C630002B14 gene	0.651808	-0.446513
1447754_x_at	Thap4	THAP domain containing 4	0.634411	-0.376299
1419637_s_at	4833420G17Rik	RIKEN cDNA 4833420G17 gene	0.630914	-0.320888
1415869_a_at	Trim28	tripartite motif protein 28	0.630461	-0.391658
1450838_x_at	Rpl37	ribosomal protein L37	0.628443	-0.722955
1423081_a_at	Tomm20	translocase of outer mitochondrial membrane 20 homolog (yeast)	0.623636	-0.368979
1423733_a_at	Fiz1	Flt3 interacting zinc finger protein 1	0.612215	-0.511682
1425108_a_at	BC004728	cDNA sequence BC004728	0.610631	-1.04882
1448120_at	Gdf9	growth differentiation factor 9	0.609497	-0.662788
1419291_x_at	Gas5	growth arrest specific 5	0.606638	-0.843949
1451608_a_at	Tspan33	tetraspanin 33	0.604073	-1.68789
1417593_at	Tusc2	tumor suppressor candidate 2	0.590355	-0.572858
1451390_s_at	Zfand2b	zinc finger, AN1 type domain 2B	0.587167	-0.719886
1452979_at	2610110G12Rik	RIKEN cDNA 2610110G12 gene	0.584963	-0.218629
1422238_at	Usmg1	upregulated during skeletal muscle growth 1	0.573886	-1.42106
1438619_x_at	Zdhhc14	zinc finger, DHHC domain containing 14	0.5556	-0.605921
1426154_s_at	Mup3	major urinary protein 3	0.554542	-0.941317
1424120_at	Rnf8	ring finger protein 8	0.548363	-0.481043
1424497_at	1110032O16Rik	RIKEN cDNA 1110032O16 gene	0.539373	-1.00016
1416428_at	Thap11	THAP domain containing 11	0.537371	-0.375122
1449410_a_at	Gas5	growth arrest specific 5	0.530741	-0.753855
1424527_at	Ppp2r2d	protein phosphatase 2, regulatory subunit B, delta isoform	0.530444	-0.355619
1420882_a_at	Nsd1	nuclear receptor-binding SET-domain protein 1	0.52192	-0.345397
1449115_at	Mtf2	metal response element binding transcription factor 2	0.521626	-0.487468
1431199_at	0610031G08Rik	RIKEN cDNA 0610031G08 gene	0.505042	-0.420434
1418720_at	Cops7b	COP9 (constitutive photomorphogenic) homolog, subunit 7b (Arabidopsis thaliana)	0.503217	-0.802607
1426378_at	Eif4b	eukaryotic translation initiation factor 4B	0.500888	-0.392115
1422032_a_at	Zfand6	zinc finger, AN1-type domain 6	0.496077	-0.37899
1452272_a_at	Gfer	growth factor, erv1 (S. cerevisiae)-like (augmenter of liver regeneration)	0.495985	-0.641987
1452273_at	AA409316	expressed sequence AA409316	0.494746	-0.331289
1420088_at	Nfkbia	nuclear factor of kappa light chain gene enhancer in B-cells inhibitor, alpha	0.494563	-0.885811
1435279_at	BC059842	cDNA sequence BC059842	0.493149	-0.989378
1436569_at	C030045D06Rik	RIKEN cDNA C030045D06 gene	0.483975	-0.566558
1448297_a_at	Tnk2	tyrosine kinase, non-receptor, 2	0.471434	-0.922746
1437335_x_at	Poldip3	polymerase (DNA-directed), delta interacting protein 3	0.470855	-0.344732
1418044_at	A630042L21Rik	RIKEN cDNA A630042L21 gene	0.470005	-0.336885
1442006_at			0.469767	-0.40462
1452354_at	2810459M11Rik	RIKEN cDNA 2810459M11 gene	0.468958	-0.670693
1448195_at	Taf5l	TAF5-like RNA polymerase II, p300/CBP-associated factor (PCAF)-associated factor	0.465491	-0.527907
1418302_at	Ppt2	palmitoyl-protein thioesterase 2	0.46348	-0.466247
1448287_at	Rpo1-3	RNA polymerase 1-3	0.462994	-0.366581
1456314_x_at	Cdk2ap1	CDK2 (cyclin-dependent kinase 2)-associated protein 1	0.453166	-0.619999
1428144_at	1200011O22Rik	RIKEN cDNA 1200011O22 gene	0.447809	-0.760523
1448430_a_at	Naca	nascent polypeptide-associated complex alpha polypeptide	0.442514	-0.278378
1440955_at	Crim2	cysteine rich BMP regulator 2 (chordin like)	0.442492	-0.663715
1450452_a_at	Narfl	nuclear prelamin A recognition factor-like	0.437786	-0.230268
1421115_a_at	Zdhhc16	zinc finger, DHHC domain containing 16	0.413294	-0.316375
1455788_x_at	Poldip3	polymerase (DNA-directed), delta interacting protein 3	0.40158	-0.252967
1451717_s_at	Senp2	SUMO/sentrin specific peptidase 2	0.399349	-0.398069
1452144_a_at	Mrpl44	mitochondrial ribosomal protein L44	0.398783	-0.513659
1454738_x_at	Pex6	peroxisomal biogenesis factor 6	0.396882	-0.9547
1416183_a_at	Ldhb	lactate dehydrogenase B	0.393222	-0.397475
1431249_at	BC018473	cDNA sequence BC018473	0.390199	-0.352554
1450638_at	Pdcd5	programmed cell death 5	0.379776	-0.881977
1428272_at	Eif1b	eukaryotic translation initiation factor 1B	0.374319	-0.444829
1449954_at	Hyal1	hyaluronoglucosaminidase 1	0.367569	-0.819136
1433624_at	5830434P21Rik	RIKEN cDNA 5830434P21 gene	0.366846	-0.223504
1417402_at	1190017O12Rik	RIKEN cDNA 1190017O12 gene	0.354043	-0.569514
1446034_at	LOC432842	hypothetical LOC432842	0.34192	-0.868479
1417113_at	Gmcl1	germ cell-less homolog 1 (Drosophila)	0.334455	-0.335635
1430020_x_at	Hnrpa1	heterogeneous nuclear ribonucleoprotein A1	0.332522	-0.63045
1451515_s_at	Glyat	glycine-N-acyltransferase	0.326295	-0.459291
1454771_at			0.303245	-1.0025
1443099_at	BC087945	cDNA sequence BC087945	0.299118	-0.570431
1420089_at	Nfkbia	nuclear factor of kappa light chain gene enhancer in B-cells inhibitor, alpha	0.292158	-1.05013
1436549_a_at	Hnrpa1	heterogeneous nuclear ribonucleoprotein A1	0.27814	-0.912059
1450925_a_at	Rps27l	ribosomal protein S27-like	0.277924	-0.293648
1415867_at	Cct4	chaperonin subunit 4 (delta)	0.275825	-0.185008
1448960_at	Cxxc5	CXXC finger 5	0.25794	-0.247416
1437148_at	Arpc2	actin related protein 2/3 complex, subunit 2	0.226987	-0.272208
1454780_at	Galntl4	UDP-N-acetyl-alpha-D-galactosamine:polypeptide N-acetylgalactosaminyltransferase-like 4	0.149252	-0.30483
1433975_at	Cdk10	cyclin-dependent kinase (CDC2-like) 10	0.112009	-0.459544
1448206_at	Psma2	proteasome (prosome, macropain) subunit, alpha type 2	0.103606	-0.223399
1423985_at	Gng5	guanine nucleotide binding protein (G protein), gamma 5 subunit	0.0918095	-0.36841
1448111_at	Ctps2	cytidine 5'-triphosphate synthase 2	-0.129912	0.628676
1450611_at	Orm3	orosomucoid 3	-0.151989	3.10016
1448144_at	Hnrpab	heterogeneous nuclear ribonucleoprotein A/B	-0.15353	0.486024
1460732_a_at	Ppl	periplakin	-0.171513	0.840522
1451997_at	Zfp426	zinc finger protein 426	-0.208608	0.449344
1456244_x_at	Txnl2	thioredoxin-like 2	-0.235076	0.347269
1449799_s_at	Pkp2	plakophilin 2	-0.259752	0.780485
1416046_a_at	Fuca2	fucosidase, alpha-L- 2, plasma	-0.327518	0.987772
1427347_s_at	Tubb2a	tubulin, beta 2a	-0.388998	0.632573
1436508_at	2410014A08Rik	RIKEN cDNA 2410014A08 gene	-0.395661	1.06732
1451845_a_at	Ptrh2	peptidyl-tRNA hydrolase 2	-0.41988	0.78324
1440167_s_at	Lpp	LIM domain containing preferred translocation partner in lipoma	-0.428664	0.265799
1454722_at	Pten	phosphatase and tensin homolog	-0.432778	0.474205
1437977_at	Sgtb	small glutamine-rich tetratricopeptide repeat (TPR)-containing, beta	-0.435418	0.165911
1460277_at	Dmbx1	diencephalon/mesencephalon homeobox 1	-0.438666	1.57735
1434058_at	Mtmr12	Vmyotubularin related protein 12	-0.439295	0.230077
1452765_at	Slc39a9	solute carrier family 39 (zinc transporter), member 9	-0.443571	0.485881
1448569_at	Cd8b1	CD8 antigen, beta chain 1	-0.450955	0.503925
1435616_at	Cyp20a1	cytochrome P450, family 20, subfamily A, polypeptide 1	-0.466885	0.252182
1448232_x_at	Tuba1c	tubulin, alpha 1C	-0.475872	0.68366
1452585_at	Mrps28	mitochondrial ribosomal protein S28	-0.476571	0.515154
1435526_at	Tor1aip2	torsin A interacting protein 2	-0.482806	0.426815
1419012_at	Zfpm2	zinc finger protein, multitype 2	-0.490853	0.647862
1425193_at	2010106G01Rik	RIKEN cDNA 2010106G01 gene	-0.500447	0.152991
1440916_at	2510049J12Rik	RIKEN cDNA 2510049J12 gene	-0.505486	1.01082
1417538_at	Slc35a1	solute carrier family 35 (CMP-sialic acid transporter), member 1	-0.545056	0.208443
1418962_at	Necap2	NECAP endocytosis associated 2	-0.546674	0.259603
1438143_s_at	Atxn2	ataxin 2	-0.556583	0.937552
1419490_at	AW049604	expressed sequence AW049604	-0.590582	1.09284
1416128_at	Tuba1c	tubulin, alpha 1C	-0.593524	0.921561
1422901_at	Mgea5	meningioma expressed antigen 5 (hyaluronidase)	-0.595396	0.974025
1455786_at	2610036F08Rik	RIKEN cDNA 2610036F08 gene	-0.59856	1.81323
1424562_a_at	Slc25a4	solute carrier family 25 (mitochondrial carrier, adenine nucleotide translocator), member 4	-0.619952	0.526679
1457999_at	2410005O16Rik	RIKEN cDNA 2410005O16 gene	-0.629626	0.655232
1435878_at	Stk38l	serine/threonine kinase 38 like	-0.630893	0.481115
1456084_x_at	Fmod	fibromodulin	-0.65226	0.858944
1460554_s_at	Glg1	golgi apparatus protein 1	-0.684235	0.368368
1457248_x_at	Hsd17b7	hydroxysteroid (17-beta) dehydrogenase 7	-0.684358	0.529247
1417231_at	Cldn2	claudin 2	-0.692894	0.988193
1439422_a_at	C1qdc2	C1q domain containing 2	-0.694651	1.08487
1438740_at	Nmt2	N-myristoyltransferase 2	-0.711063	0.530943
1416177_at	Rbmxrt	RNA binding motif protein, X chromosome retrogene	-0.718237	0.356718
1419193_a_at	Gmfg	glia maturation factor, gamma	-0.726771	0.987347
1426303_at	B4galt7	xylosylprotein beta1,4-galactosyltransferase, polypeptide 7 (galactosyltransferase I)	-0.728589	0.286235
1417360_at	Mlh1	mutL homolog 1 (E. coli)	-0.729292	0.467002
1431337_a_at	1810055E12Rik	RIKEN cDNA 1810055E12 gene	-0.744333	0.706074
1418171_at	Tceal8	transcription elongation factor A (SII)-like 8	-0.746536	2.99638
1421410_a_at	Pstpip2	proline-serine-threonine phosphatase-interacting protein 2	-0.752716	0.549735
1438627_x_at	Pgd	phosphogluconate dehydrogenase	-0.761528	1.49435
1448715_x_at	Ccrn4l	CCR4 carbon catabolite repression 4-like (S. cerevisiae)	-0.764751	0.465632
1422619_at	Ppap2a	phosphatidic acid phosphatase 2a	-0.771251	0.627654
1428751_at	Pacrg	Park2 co-regulated	-0.774533	3.95908
1438434_at	Arhgap11a	Rho GTPase activating protein 11A	-0.786418	2.23724
1423606_at	Postn	periostin, osteoblast specific factor	-0.793154	1.14639
1456349_x_at	Sumo1	SMT3 suppressor of mif two 3 homolog 1 (yeast)	-0.799794	0.648112
1423017_a_at	Il1rn	interleukin 1 receptor antagonist	-0.801314	1.08348
1418091_at	Tcfcp2l1	transcription factor CP2-like 1	-0.805002	1.30534
1436293_x_at	D1Ertd471e	DNA segment, Chr 1, ERATO Doi 471, expressed	-0.813395	0.674854
1427558_s_at	Alg12	asparagine-linked glycosylation 12 homolog (yeast, alpha-1,6-mannosyltransferase)	-0.822074	0.587913
1436909_at	Slc25a44	solute carrier family 25, member 44	-0.822359	0.497256
1438435_at	Phca	phytoceramidase, alkaline	-0.825409	0.624899
1423924_s_at	Tspan14	tetraspanin 14	-0.825751	0.955794
1416390_at	Rcbtb2	regulator of chromosome condensation (RCC1) and BTB (POZ) domain containing protein 2	-0.827646	0.548707
1433443_a_at	Hmgcs1	3-hydroxy-3-methylglutaryl-Coenzyme A synthase 1	-0.856599	0.687425
1418990_at	Ms4a4d	membrane-spanning 4-domains, subfamily A, member 4D	-0.871332	0.862314
1439511_at	Cdk7	cyclin-dependent kinase 7 (homolog of Xenopus MO15 cdk-activating kinase)	-0.877556	0.898479
1419820_at	Pkhd1	polycystic kidney and hepatic disease 1	-0.883019	0.703467
1459301_at	Mrg1	myeloid ecotropic viral integration site-related gene 1	-0.890455	0.52993
1434798_at	Atp6v0d2	ATPase, H+ transporting, lysosomal V0 subunit D2	-0.8935	2.41146
1436771_x_at	Pgd	phosphogluconate dehydrogenase	-0.897928	2.0202
1425094_a_at	Lhx6	LIM homeobox protein 6	-0.900464	1.5846
1448392_at	Sparc	secreted acidic cysteine rich glycoprotein	-0.944762	0.709847
1454694_a_at	Top2a	topoisomerase (DNA) II alpha	-0.95109	0.815021
1417191_at	Dnajb9	DnaJ (Hsp40) homolog, subfamily B, member 9	-0.960019	0.78357
1434725_at	Gramd1c	GRAM domain containing 1C	-0.975746	0.384516
1440085_at	Eda2r	ectodysplasin A2 isoform receptor	-0.978476	3.20639
1436204_at	1110059G02Rik	RIKEN cDNA 1110059G02 gene	-0.980793	0.843008
1421729_a_at	Fert2	fer (fms/fps related) protein kinase, testis specific 2	-0.987195	0.4548
1427097_at	Wwp1	WW domain containing E3 ubiquitin protein ligase 1	-0.989423	0.72003
1415944_at	Sdc1	syndecan 1	-0.99994	0.799179
1435695_a_at	A030007L17Rik	RIKEN cDNA A030007L17 gene	-1.00288	0.709188
1438711_at	Pklr	pyruvate kinase liver and red blood cell	-1.01209	1.27894
1429488_at	Zdhhc21	zinc finger, DHHC domain containing 21	-1.02025	0.389805
1426258_at	Sorl1	sortilin-related receptor, LDLR class A repeats-containing	-1.05253	0.986678
1454865_at	Slc9a8	solute carrier family 9 (sodium/hydrogen exchanger), member 8	-1.05396	0.73301
1460591_at	Esr1	estrogen receptor 1 (alpha)	-1.06233	0.809815
1455405_at	Pstpip2	proline-serine-threonine phosphatase-interacting protein 2	-1.06537	0.560216
1440519_at	Sp8	trans-acting transcription factor 8	-1.1084	1.10938
1434864_at	Nipa1	non imprinted in Prader-Willi/Angelman syndrome 1 homolog (human)	-1.10917	1.69868
1439424_x_at	Herpud2	HERPUD family member 2	-1.11028	1.42333
1436221_at	D1Ertd471e	DNA segment, Chr 1, ERATO Doi 471, expressed	-1.1139	0.848126
1427231_at	Robo1	roundabout homolog 1 (Drosophila)	-1.1497	2.0812
1421098_at	AI586015	expressed sequence AI586015	-1.176	3.39699
1435856_x_at	Smarcb1	SWI/SNF related, matrix associated, actin dependent regulator of chromatin, subfamily b, member 1	-1.19844	0.947101
1444270_at	Rshl3	radial spokehead-like 3	-1.20427	2.41886
1424105_a_at	Pttg1	pituitary tumor-transforming 1	-1.21397	1.33157
1423033_at	Stt3a	STT3, subunit of the oligosaccharyltransferase complex, homolog A (S. cerevisiae)	-1.27437	0.829265
1416700_at	Rnd3	Rho family GTPase 3	-1.29763	0.816675
1449133_at	Sprr1a	small proline-rich protein 1A	-1.30678	2.22659
1421988_at	Papss2	3'-phosphoadenosine 5'-phosphosulfate synthase 2	-1.31146	1.71943
1448649_at	Enpep	glutamyl aminopeptidase	-1.32732	1.30621
1456226_x_at	Ddr1	discoidin domain receptor family, member 1	-1.35087	1.19434
1416382_at	Ctsc	cathepsin C	-1.4929	0.665332
1430172_a_at	Cyp4f16	cytochrome P450, family 4, subfamily f, polypeptide 16	-1.52253	1.71482
1437244_at	Gas2l3	growth arrest-specific 2 like 3	-1.52718	2.30692
1455486_at	Pias1	protein inhibitor of activated STAT 1	-1.52929	0.476969
1418346_at	Insl6	insulin-like 6	-1.57963	1.96985
1450545_a_at	Dntt	deoxynucleotidyltransferase, terminal	-1.60982	1.93847
1422445_at	Itga6	integrin alpha 6	-1.61487	1.62012
1452771_s_at	Acsl3	acyl-CoA synthetase long-chain family member 3	-1.69096	1.01327
1436894_at	D1Ertd471e	DNA segment, Chr 1, ERATO Doi 471, expressed	-1.72393	0.986016
1455980_a_at	Gas2l3	growth arrest-specific 2 like 3	-1.79594	2.5247
1425752_at	BC014805	cDNA sequence BC014805	-1.81646	1.72136
1444176_at	Atp6v0d2	ATPase, H+ transporting, lysosomal V0 subunit D2	-1.95709	3.37428
1438007_at	AI851790	expressed sequence AI851790	-2.18895	1.88897
1439392_x_at	Psmc1	protease (prosome, macropain) 26S subunit, ATPase 1	-2.26211	1.15559
1438654_x_at	Mmd2	monocyte to macrophage differentiation-associated 2	-2.45768	3.1357
1442836_at	Xpo7	exportin 7	-2.58902	2.46653
1420403_at	Atp2b2	ATPase, Ca++ transporting, plasma membrane 2	-2.71411	4.10643
1449757_x_at	Dntt	deoxynucleotidyltransferase, terminal	-2.91308	5.01963
1419751_x_at	AB056442	cDNA sequence AB056442	-3.05324	3.93161
1438201_at	Ppm2c	protein phosphatase 2C, magnesium dependent, catalytic subunit	-3.18322	1.59826
1428967_at	Igf1r	insulin-like growth factor I receptor	-3.24774	1.14989
1448755_at	Col15a1	procollagen, type XV	-3.55243	1.17296
1441481_at	Mfap3l	microfibrillar-associated protein 3-like	-3.75593	2.16157
OF:obese fasted, ONF:obese non-fasted, LNF:lean non-fasted
