# Supplementary material for: Polysome Profiling in Liver Identifies Dynamic Regulation of Endoplasmic Reticulum Translatome by Obesity and Fasting
Source: PLoS Genet. 2012 Aug 23;8(8):e1002902. doi: 10.1371/journal.pgen.1002902 (PMC3426552; doi:10.1371/journal.pgen.1002902)
Supplement: Table S4 — (XLS) [file pgen.1002902.s004.xls]

## Sheet: Sheet1
Supplemental Table S4. List of Oligos Used in This Study
Genes	Oligo Sequences
Ang1-F	CCAGGCCCGTTGTTCTTGAT
Ang1-R	GGAAGGGAGACTTGCTCATTC
Anxa2-F	ATGTCTACTGTCCACGAAATCCT
Anxa2-R	CGAAGTTGGTGTAGGGTTTGACT
Aapom-F	GTGGTACTTTATTGCGGGAGC
Apom-R	CCACTTTTCGTGCGGATGGTA
C6-F	CTCCCATCCCTAGTGTGCAG
C6-R	TACTGGCTCGACTGGTCTTGA
C8b-F	CCCCACAGACCAAATGTGAAT
C8b-R	CCAAGATCCATAACGCCATCCA
CD36-F	ATGGGCTGTGATCGGAACTG
CD36-R	GTCTTCCCAATAAGCATGTCTCC
Cidea-F	GTCGCCAAGGTCGGGTCAAGTC
Cidea-R	AAAGGGCGAGCTGGATGTATGAGG
Cyp7b1-F	AGCTGCTTACTGATGACGACC
Cyp7b1-R	AGTGAGCCACAGAATGCAAAT
Elovl3-F	GTCGTCTATCTGTTGCTCATCG
Elovl3-R	CCTCAGAGTACCCAGGATACTG
Gstm3-F	CCCCAACTTTGACCGAAGC
Gstm3-R	GGTGTCCATAACTTGGTTCTCCA
Igfbp2-F	CCTCAAGTCAGGCATGAAGGA
Igfbp2-R	GCAGGGAGTAGAGATGTTCCA
Lcn13-F	ATTCGGGATGGGAAAGCTCAT
Lcn13-R	TATCTCCGATCTCTGGCACAA
Lcn2-F	ACTTCCGGAGCGATCAGTT
Lcn2-R	CAGCTCCTTGGTTCTTCCAT
Lgals1-F	CAAACTGGGGCAATGTCTCAA
Lgals1-R	CATGCACACTCTGTGATGCT
Lifr-F	AGCTCTGACCCTCCTGCAT
Lifr-R	TGGGTGACAAGAATGGAACCT
Mcm10-F	GCTGCATCAATTAAACAGCCTC
Mcm10-R	TGGGTAAAGTGGGGACATCAA
Mt2-F	GCCTGCAAATGCAAACAATGC
Mt2-R	AGCTGCACTTGTCGGAAGC
Ndufa6-F	TCGGTGAAGCCCATTTTCAGT
Ndufa6-R	CTCGGACTTTATCCCGTCCTT
Ndufs1-F	AGGATATGTTCGCACAACTGG
Ndufs1-R	TCATGGTAACAGAATCGAGGGA
Slco1a1-F	ATGCTGTTCAGTCTTACGAGTG
Slco1a1-R	CTGGAGGCAAGCTATAAACACC
Sult1e1-F	ATGCAAGGGCAAGTTCCGTAT
Sult1e1-R	GTTGAATGATTCTGTCCACAAGC
Tle1-F	TCTGAGTGGGCAGTCTCACTT
Tle1-R	GAAGAAGGGTCCTCGTTAGACA
